# Supplementary material for: Cell-free DNA 5-hydroxymethylcytosine is an emerging marker of acute myeloid leukemia
Source: Sci Rep. 2022 Jul 20;12:12410. doi: 10.1038/s41598-022-16685-3 (PMC9300744; doi:10.1038/s41598-022-16685-3)
Supplement: Supplementary file 2 — Supplementary Table S1. [file 41598_2022_16685_MOESM2_ESM.xlsx]

## Sheet: Sheet1
Gene name	log2|FC| 5hmC	FDR 5hmC	Log2|FC| gene expression	FDR Gene expression
KCNH8	0.526534	4.43469e-06	NA	NA
ZNF385D	-0.47607	0.00500323	-0.051	0.0598
RANP7	-0.759761	0.00152641	NA	NA
UBE2E1	0.16078	0.00200882	-0.334	0.703
YTHDF2	0.225102	0.000333724	-0.325	0.0584
LINC00691	-0.627702	1.69257e-05	NA	NA
THRB	-0.484439	0.00089502	-2.741	1.36e-09
OPRD1	-0.200483	0.00971512	0.119	0.00811
AL009181.1	-0.272726	0.00181073	NA	NA
AC098614.1	1.03989	7.72275e-05	NA	NA
LINC02084	1.22044	1.06789e-06	NA	NA
LINC01980	0.419309	0.000116503	NA	NA
LINC01967	0.518983	1.37345e-05	NA	NA
RBMS3	0.573449	9.35834e-05	NA	NA
CNN2P6	-0.475397	0.00614692	NA	NA
RNA5SP127	0.894258	0.00224593	NA	NA
AC115283.1	0.422012	0.00559137	NA	NA
IGBP1P3	-0.503494	0.00860666	NA	NA
TRIM71	0.746323	4.71945e-06	1.511	0.101
PTPRU	-0.322676	0.0049256	-1.397	0.00128
LINC02033	-0.319017	0.00867539	NA	NA
LINC01756	-0.350475	0.00578792	NA	NA
MLH1	-0.10937	0.00489184	-1.084	6.27e-08
SLC22A13	-0.259649	0.000770509	0.144	0.192
GORASP1	0.223691	0.00116335	-0.426	0.00902
MYRIP	-0.388448	0.0026279	0.381	0.577
ENTPD3-AS1	-0.21655	0.00446939	-1.078	9.63e-07
RPL14	0.242787	0.000106778	-1.73	1.02e-06
EEF1GP3	0.688019	0.00554117	NA	NA
AL137076.1	-0.503393	0.00900938	NA	NA
AC099541.1	0.495346	0.00297784	NA	NA
AC009743.1	0.402748	0.00347532	NA	NA
TRAK1	0.142483	0.00403642	0.661	0.164
VIPR1	0.305391	7.35173e-05	2.056	0.0734
AC006059.2	-0.297635	0.00648179	NA	NA
AC092042.3	-0.344267	0.000751654	NA	NA
GASK1A	-0.661787	1.69257e-05	NA	NA
POMGNT2	-0.223317	0.00413255	-1.497	0.00628
AC006058.1	-0.446535	0.00176374	NA	NA
ZKSCAN7-AS1	0.338708	5.53701e-05	NA	NA
SLC6A20	-0.219418	0.00126696	0.043	0.633
SDC3	0.262835	0.00634898	-4.295	3.56e-08
PUM1	0.149341	0.0028567	0.952	0.569
CCR2	0.540813	0.000961004	3.437	0.377
RTP3	0.630124	0.000344672	-0.057	0.179
FAM240A	-0.266296	0.00246781	NA	NA
PRSS50	-0.491105	0.00686888	0.069	0.739
KIF9-AS1	-0.124657	0.00329959	0.576	0.0388
SHISA5	0.235838	0.00128656	NA	NA
SNRNP40	-0.251129	0.00590599	-1.045	2.74e-13
DAG1	-0.254997	0.000684706	NA	NA
UBA7	0.269522	0.00785782	4.352	9.76e-15
MST1R	-0.249408	0.00302774	-1.978	4.73e-05
MAPKAPK3	0.218837	0.00998359	1.667	3.05e-07
RRP9	0.207809	0.00977628	-1.215	1.9e-06
NT5DC2	0.325677	0.000177116	-1.64	0.0909
SMIM4	0.255951	0.00106433	-1.606	0.00302
GLT8D1	0.196915	0.00639534	0.335	0.0423
ITIH1	-0.292095	0.0063681	0.201	0.497
SFMBT1	-0.235855	3.99382e-05	NA	NA
CACNA1D	-0.316976	2.37443e-05	0.214	0.138
CHDH	-0.357283	0.00412132	-0.349	0.000592
IL17RB	-0.318957	0.000110215	0.634	0.853
ACTR8	-0.325505	4.35471e-07	0.758	0.542
AC097358.2	0.490789	0.00272573	NA	NA
KHDRBS1	0.163472	0.00266948	-0.688	5.85e-05
AC098479.1	-0.577891	0.00720524	NA	NA
FAM3D	0.261542	0.00134745	NA	NA
AC114400.1	-0.483714	0.00705245	NA	NA
ARL6IP5	0.28453	0.000225666	2.817	7.14e-17
SAMMSON	0.292256	0.0072898	NA	NA
LINC00877	0.204157	0.000229437	1.149	0.575
ALG1L6P	-0.365307	0.00525135	NA	NA
RPL23AP49	-0.393939	0.000313694	1.262	0.00216
GBE1	-0.194432	0.00730366	-0.88	0.102
SRRM1P2	1.69216	0.00357172	NA	NA
AL033529.1	0.159715	0.00601528	NA	NA
CSNKA2IP	0.59015	1.72699e-05	NA	NA
PROS2P	0.423405	0.00119739	NA	NA
PROS1	-0.523154	0.00112598	-4.155	2.4e-12
RBBP4	0.18961	1.87098e-05	-0.316	0.0174
SYNC	0.143884	0.00327194	-0.351	0.229
EPHA6	0.347868	0.000327007	NA	NA
CRYBG3	0.301269	0.0044834	2.018	0.00129
RIOX2	0.172913	0.00785499	NA	NA
KIAA1522	0.225695	0.00175485	-1.802	0.0179
AC117460.1	0.636315	1.26868e-05	NA	NA
OR5H14	0.609542	0.00544692	NA	NA
OR5H4P	1.54661	0.00110983	NA	NA
CPOX	0.246131	0.000365481	-1.896	4.29e-09
DCBLD2	-0.443334	0.000381483	NA	NA
AC107029.2	0.4691	0.00424638	NA	NA
TBC1D23	-0.258275	0.000200993	-0.628	0.00829
LNP1	-0.257742	0.00648779	-1.181	1.92e-08
TMEM45A	-0.238611	0.00945358	-1.809	8.41e-05
AC084198.1	0.449266	0.00628181	NA	NA
ZBTB11-AS1	0.396596	0.000174475	-0.806	1.68e-05
AL355864.1	0.453013	0.00338811	NA	NA
RETNLB	1.02037	3.20584e-08	NA	NA
TRAT1	1.07742	1.53316e-09	2.43	0.012
C3orf85	-0.550258	0.000914669	NA	NA
LINC00488	-0.344208	0.0047386	NA	NA
DPPA2	-0.432505	0.000154499	NA	NA
DPPA4	-0.515447	0.00123406	NA	NA
H3F3AP3	-0.712108	0.00963426	NA	NA
CD96	0.243422	0.00162821	3.927	8.62e-06
TAGLN3	-0.196844	0.00251438	-0.124	0.656
AC112487.1	0.39358	0.00126174	NA	NA
CD200	0.526608	0.000896691	4.047	0.242
AC092894.1	0.400027	0.00687668	NA	NA
ATG3	0.280131	0.000273671	0.689	0.587
SLC35A5	0.234456	0.00502228	2.499	2.33e-06
CD200R1L	0.342857	0.00109064	NA	NA
AC078785.1	0.275348	0.000219159	NA	NA
BOC	0.232514	0.000891301	NA	NA
PHC2	0.170234	0.00278746	NA	NA
AC092691.1	0.483697	0.000428678	NA	NA
CD80	0.244529	0.000598024	-2.459	1.9e-07
ADPRH	0.304961	0.00164399	1.535	0.000919
AC069444.2	0.36517	9.84862e-05	NA	NA
HGD	-0.268685	0.00495766	0.173	0.702
RABL3	-0.196203	0.00442686	NA	NA
STXBP5L	0.419922	2.84428e-05	NA	NA
CD86	0.353029	0.0015541	3.524	0.0194
ADCY5	-0.322331	0.000473978	NA	NA
MYLK	-0.330012	0.000413434	1.306	0.186
CCDC14	-0.45485	4.73443e-06	0.967	0.72
ROPN1	-0.383809	0.000227146	NA	NA
OSBPL11	-0.195518	0.00817555	1.338	0.0897
ALDH1L1	-0.568666	0.000357461	-1.353	5.63e-31
ALDH1L1-AS2	-0.450388	0.000318761	NA	NA
AC063919.1	-0.530634	0.000790795	NA	NA
CCDC37-DT	-0.524773	0.000898504	NA	NA
UROC1	-0.312972	2.12419e-06	0.029	0.175
AC112482.1	0.977036	0.00201337	NA	NA
PRR20G	0.519748	0.000622503	NA	NA
EEFSEC	-0.110653	0.0072346	0.637	0.127
GATA2	0.526909	5.68943e-05	-1.653	0.683
ISY1-RAB43	0.225688	0.00618161	-0.251	0.349
CNBP	0.457287	1.99988e-06	-0.647	0.00169
H1FOO	0.398227	0.000467085	NA	NA
PLXND1	0.361131	1.02269e-05	3.352	1.86e-11
AC083906.3	0.39656	0.00234836	NA	NA
TRH	0.419737	0.00600757	1.632	0.0425
AC097105.1	0.526638	0.00646447	NA	NA
NEK11	0.345088	8.23451e-06	0.851	0.0242
MRPL3	0.230975	0.00236372	-0.274	0.323
AC079942.1	-0.417818	0.00129767	NA	NA
TMEM108	-0.451155	0.0053254	-2.629	8.94e-15
BFSP2	-0.261926	0.000161054	0.138	0.494
AC022296.3	-0.588183	0.00707958	NA	NA
INHCAP	-0.314925	0.00618161	NA	NA
TF	-0.447976	0.00960508	NA	NA
SLCO2A1	0.258205	0.00981389	0.158	0.000993
RYK	0.132907	0.00457466	0.981	0.201
LINC02004	-0.350175	0.00291799	NA	NA
AC010207.1	-0.732919	3.91217e-06	NA	NA
MSL2	0.215072	0.00574804	2.317	1.35e-09
IL20RB	0.155697	0.00118527	-1.883	8.39e-12
NCDN	0.333113	0.000546482	-0.327	0.0386
KRT18P35	0.581506	0.00128656	NA	NA
C1orf216	0.497944	1.28344e-07	NA	NA
LINC02618	0.325289	0.00193502	NA	NA
AC112504.2	0.316282	0.000275815	NA	NA
GRK7	0.429358	0.000304008	0.109	0.211
ATP1B3	0.286606	0.00356396	-0.557	0.318
CHST2	0.317913	0.0051145	-2.193	8.62e-06
PLOD2	-0.535243	0.0016785	-0.585	0.352
AGTR1	-0.518348	0.000846471	0.109	0.356
ANKUB1	0.227839	0.00447856	0.722	0.0877
MAP7D1	0.253133	0.000200491	NA	NA
ERICH6-AS1	-0.163939	0.00882846	1.362	0.000725
MBNL1	0.253101	0.00286674	1.195	0.191
HMGN2P13	0.870265	0.00240722	NA	NA
AC117394.2	-0.275519	0.00403889	NA	NA
AC078788.1	0.354762	1.56327e-05	NA	NA
AL591845.1	0.340111	0.00045743	NA	NA
ARHGEF26-AS1	-0.416062	0.00417313	NA	NA
AC073359.2	0.390513	0.00648179	NA	NA
AC104472.2	-0.558754	0.00711096	NA	NA
AC104472.3	-0.287542	0.00146637	NA	NA
METTL15P1	-0.547619	0.00162821	0.633	0.213
KRT18P34	0.329072	0.00510184	0.673	0.0342
AC079943.2	0.580499	1.32709e-10	NA	NA
SHOX2	0.578496	2.82064e-05	-3.147	7.01e-27
MLF1	0.278016	0.00226002	-4.911	9.98e-34
PPM1L	-0.206995	0.00375178	2.507	5.13e-09
LINC01192	0.321518	0.00786069	-1.192	1.78e-20
EGFEM1P	-0.3986	0.00446194	0.164	0.706
LINC02082	-0.477637	0.00431938	NA	NA
LINC01997	-0.592988	0.00534699	NA	NA
LRRC31	-0.177615	0.00387513	NA	NA
KLF7P1	-0.403441	0.00498509	NA	NA
RNU1-70P	-0.789683	0.00324554	NA	NA
TMEM212	0.238412	0.000926387	NA	NA
FNDC3B	0.269052	0.00120951	1.579	1.96e-06
GHSR	0.565477	0.000455587	NA	NA
TNFSF10	0.319903	0.000769932	3.121	0.000649
LINC02068	0.236196	0.00963198	NA	NA
NCEH1	0.221614	7.12854e-05	1.343	0.0272
NAALADL2	-0.519803	0.000124945	0.848	0.00374
SLC35E2B	0.229365	0.00370419	NA	NA
C1orf109	0.229972	0.00248213	-1.837	4.24e-10
AC007953.1	0.387803	0.00567339	NA	NA
KCNMB2-AS1	0.527833	0.00577958	-2.398	7.05e-22
MTHFD2P7	0.685015	1.10727e-05	NA	NA
ACTL6A	0.180822	0.00259858	-1.057	2.3e-08
PEX5L	0.448137	2.93765e-05	0.322	0.189
MANEAL	0.545723	9.99293e-06	1.124	0.168
LINC01206	-0.850661	1.52027e-06	NA	NA
AC012081.1	-0.393003	0.00204835	NA	NA
KLHL6	0.159605	0.00542532	3.265	2.93e-11
HSP90AA5P	-0.387593	0.0030037	0.162	0.0826
EIF2B5	0.220163	0.00136156	0.019	0.157
EIF4G1	0.152691	0.00867492	-0.267	0.739
THPO	-0.216511	0.000923613	-0.536	7.49e-08
CHRD	-0.308452	0.0062504	-0.617	0.00011
LINC02054	-0.164274	0.000488279	NA	NA
AC107294.3	0.665105	0.00136156	NA	NA
EHHADH	-0.34838	0.000714959	-0.351	0.629
MAP3K13	-0.276748	0.00132635	2.605	0.0487
TMEM41A	-0.229076	0.00469229	-1.179	3.27e-08
SENP2	-0.133961	0.00820952	-0.531	0.000174
AC068631.1	-0.368423	9.93796e-06	NA	NA
GPS2P2	0.41279	0.000848736	0.263	0.0588
EIF4A2	0.275734	0.00958629	NA	NA
RFC4	0.351492	6.20371e-07	-1.768	9.06e-13
MASP1	-0.463896	7.77958e-05	-0.164	0.715
AC072022.1	-0.209912	0.00502228	NA	NA
BCL6	0.34309	0.00603274	1.322	0.787
AC072022.2	1.71124	0.004251	NA	NA
CLDN16	-0.414487	0.000755765	NA	NA
IL1RAP	0.233707	0.0042397	3.264	8.26e-09
AC092966.1	-0.520415	1.3946e-05	NA	NA
HRASLS	-1.02596	1.17839e-08	-1.029	9.66e-06
ATP13A5	-0.938007	4.60153e-07	NA	NA
ATP13A4	-0.552067	9.91777e-05	NA	NA
AC080129.1	-0.212042	0.000576592	NA	NA
CPN2	-0.445461	0.000197357	NA	NA
LRRC15	-0.339114	0.000170434	-0.014	2.68e-05
GP5	-0.434068	0.000429118	NA	NA
LINC00884	-0.279606	8.6311e-07	0.625	0.00861
TMEM44-AS1	0.195149	0.00749673	0.84	0.0145
LINC01968	0.203644	0.00765234	NA	NA
AL139260.1	-0.403785	0.00417804	NA	NA
TFRC	0.1872	0.00888385	-0.936	0.0216
SLC51A	-0.335559	0.00602626	1.865	2.73e-11
AC092933.1	0.404431	0.00438461	NA	NA
FBXO45	0.24707	9.27888e-05	-1.45	8.99e-05
AC128709.3	-0.235372	0.00723772	NA	NA
LINC02012	-0.296984	0.00618161	NA	NA
FRG2FP	-0.641875	0.00074659	-1.236	2.07e-13
BNIP3P41	1.19941	1.99236e-05	-0.162	0.735
ZNF595	0.34585	0.004251	-5.615	7e-05
ZNF718	0.307733	6.15347e-05	1.039	0.00714
ZNF876P	0.321256	0.000821175	-1.088	0.038
ZNF732	0.44396	0.000404414	NA	NA
ZNF721	0.231145	0.00553845	-0.308	0.777
AC116565.1	0.423515	0.00130306	NA	NA
SLC49A3	0.283455	0.00525651	NA	NA
CTBP1-AS	0.337842	0.00887688	2.034	9.23e-12
SLBP	0.157827	0.00348615	-0.66	0.00348
ADD1	0.169322	0.0013169	1.112	0.00255
MFSD10	0.2548	0.00650663	1.145	0.228
NOP14-AS1	0.351155	4.47512e-05	0.827	0.00306
NSG1	-0.207267	0.00217405	NA	NA
STX18	-0.166057	0.00685268	NA	NA
CYTL1	0.669094	1.51546e-06	4.999	6.07e-07
STK32B	0.343407	0.000646109	1.956	0.0578
LINC02447	-0.222283	0.00165412	NA	NA
AFAP1-AS1	0.376026	0.000607746	-3.194	1.95e-33
HTRA3	0.408105	0.00123722	2.421	0.0486
AL033527.5	0.437088	0.00968382	NA	NA
GNB1	0.23576	0.000467001	0.104	0.437
PPT1	0.237798	0.0094869	NA	NA
HS3ST1	0.493307	0.000169572	0.176	0.283
AC005699.1	0.457571	2.35368e-05	NA	NA
LINC01097	0.58612	0.00028404	-1.011	0.0299
AC006445.1	-0.450763	0.00652426	NA	NA
LINC01182	-0.321316	0.00868383	NA	NA
LINC00504	-0.550993	1.0687e-05	-0.489	5.27e-05
CPEB2-DT	-0.438006	0.000270228	NA	NA
CPEB2	1.95274	0.00246781	0.758	0.138
C1QTNF7	0.318301	0.00558035	0.287	0.657
CD38	0.343826	0.00290619	5.59	5.1e-18
ZMPSTE24	-0.160379	0.00028948	-0.314	0.139
AC106894.1	0.48985	0.00828608	NA	NA
CLRN2	-0.342408	0.0021338	NA	NA
snoU13	-0.631473	0.00211264	NA	NA
FAM184B	0.195209	0.00327695	NA	NA
AC093898.1	0.30446	0.00307953	NA	NA
AC024230.1	0.550709	4.53636e-05	NA	NA
AC092440.1	0.572683	6.42972e-05	NA	NA
DHX15	0.164513	0.00742737	0.135	0.436
AC006390.1	1.1441	0.00179548	NA	NA
SOD3	0.343872	0.000586303	-0.473	0.157
STIM2	0.216257	0.0047386	0.244	0.137
LINC02261	0.390531	0.00302722	NA	NA
AC093791.1	-0.472187	0.00138298	NA	NA
AC104071.1	1.21564	0.00023176	NA	NA
LINC02501	0.463452	0.00132983	NA	NA
DTHD1	0.366901	0.00153548	0.465	0.163
AC104078.2	0.238828	0.0064483	NA	NA
AC021106.1	-0.382886	0.0001524	NA	NA
RNA5SP158	0.824074	0.000833234	NA	NA
FAM114A1	-0.204693	0.00258313	-2.065	5.42e-06
WDR19	-0.26788	0.00128656	0.501	0.218
KLB	-0.332121	0.00200013	0.356	0.0245
RHOH	0.373703	0.00645463	NA	NA
AC095057.2	0.67747	0.00044973	NA	NA
UCHL1-AS1	-0.319645	0.00141598	NA	NA
UCHL1	-0.332361	0.00409826	NA	NA
AC105389.3	-0.539163	5.09955e-05	NA	NA
AC108210.1	-0.576643	9.84939e-05	NA	NA
SHISA3	0.456032	0.00284213	NA	NA
LINC02383	0.555792	0.00349566	NA	NA
LINC02475	0.826716	0.00973202	NA	NA
KCTD8	0.311165	0.00368392	NA	NA
AC108467.1	0.413068	0.00588183	NA	NA
GABRA2	0.35309	0.00374989	NA	NA
COX7B2	0.290351	0.00956722	-1.163	5.38e-19
GABRA4	0.486845	0.000140021	NA	NA
GABRB1	0.452353	8.48471e-06	0.028	0.0642
AC107398.3	0.880455	4.99013e-06	NA	NA
COMMD8	0.381284	6.08879e-05	1.092	0.00284
ATP10D	0.178751	0.00374526	3.561	1.75e-11
AC097522.1	-0.754717	0.000284161	NA	NA
RNA5SP45	-0.823472	0.00148413	NA	NA
HIVEP3	0.187551	0.00285693	2.552	0.000347
PDGFRA	-0.411413	0.00179741	0.182	0.461
LINC02260	-0.42761	0.00760482	NA	NA
KIT	0.618303	0.000296939	3.363	1.24e-05
AC097494.1	0.484305	0.00263559	NA	NA
AC111194.1	0.433468	0.00324554	NA	NA
AC111194.2	0.640002	0.000244183	NA	NA
KDR	0.714548	1.67926e-05	NA	NA
SRD5A3	0.179756	0.00936182	0.548	0.444
PDCL2	0.457005	3.48805e-08	-0.757	2.94e-06
SRP72	0.229261	0.00156173	-0.347	0.107
THEGL	0.245685	0.00539879	-0.533	3e-07
HOPX	0.441512	0.00151035	3.768	0.00803
RN7SL357P	0.700198	0.00913285	0.918	0.329
SPINK2	0.606077	3.21651e-05	6.109	9.27e-06
POLR2B	0.206423	0.000106513	-0.394	0.0181
IGFBP7	0.422533	0.00208094	5.579	1.53e-15
AC017091.1	0.298058	0.00915282	NA	NA
AC093857.1	0.430107	0.00119544	NA	NA
RIMKLA	-0.28897	0.000759092	0.162	0.00228
LINC02271	0.780151	0.000295649	NA	NA
ADGRL3	0.45248	0.000147075	0.073	0.00113
AC110810.1	-0.703983	0.00330461	NA	NA
ZMYND12	-0.261845	0.00270117	1.373	7.6e-06
TECRL	0.405581	0.00666054	-0.014	0.371
PPCS	-0.214602	0.00785609	0.96	2.58e-05
LINC02232	-0.500396	0.000457051	NA	NA
CCDC30	0.169593	0.0057136	2.046	1.78e-06
STAP1	0.32776	0.0092842	0.87	0.512
UBA6-AS1	0.155093	0.0079992	-0.576	0.21
TMPRSS11F	0.575794	0.000152963	-0.164	0.585
YBX1	0.381142	2.02003e-06	-0.948	8.29e-08
P3H1	0.146188	0.00368392	NA	NA
STATH	0.537074	0.00597951	NA	NA
AC098484.3	0.235096	0.000570349	NA	NA
HNRNPA1P67	0.744304	0.00548051	NA	NA
AC053527.1	-0.322086	0.00113598	NA	NA
ALB	-0.343527	0.0057726	-0.576	0.556
AFP	-0.453751	0.0018812	-1.87	2.51e-26
LINC02499	-0.572589	0.00652835	NA	NA
CXCL2	0.878547	6.87969e-06	0.342	0.438
BTC	-0.451971	0.000176363	NA	NA
PARM1	0.348951	0.00843085	0.485	0.852
LINC02562	0.637341	0.00203371	NA	NA
AC025244.1	0.456723	2.2047e-05	NA	NA
ODAPH	0.440616	0.00187565	NA	NA
NAAA	-0.344283	1.38261e-05	2.788	4.04e-07
SCARB2	0.346671	0.000140021	0.778	0.824
CCDC158	-0.23979	0.00855747	0.014	0.512
AC104687.1	-0.533573	0.00627965	NA	NA
CCNI	0.16282	0.00556905	1.103	4.97e-06
RNU6-1187P	-0.888085	0.00471419	NA	NA
AC114801.2	-0.401525	0.00883448	NA	NA
HMGB1P44	-1.46223	0.000578809	NA	NA
LINC01094	0.349375	0.00594631	-0.857	0.656
AC098818.2	0.332093	0.00209203	NA	NA
LINC02469	0.428608	0.00513001	NA	NA
PRDM8	0.839953	3.04426e-08	3.824	3.93e-08
HNRNPD	0.224014	0.00442686	-0.698	1.9e-05
ENOPH1	0.149361	0.000241594	-0.596	0.00083
AC067942.2	-0.797722	2.37023e-06	NA	NA
Y_RNA	0.640234	0.00731502	NA	NA
AC079160.1	0.297919	0.000729986	NA	NA
AC104063.1	0.698042	0.000576592	NA	NA
NKX6-1	0.416122	0.00470151	NA	NA
AL139289.2	-0.296439	0.00524779	NA	NA
AFF1	0.15429	0.00451971	1.324	0.17
CDC20	0.31021	0.00117947	-3.114	1.79e-10
ELOVL1	0.251283	0.0015603	NA	NA
HERC6	0.166764	0.00540203	2.859	4.74e-07
GPRIN3	0.244303	0.000290458	1.844	0.328
LNCPRESS2	0.552584	0.00396067	NA	NA
HYI-AS1	-0.447711	0.000920618	0.66	0.00243
PTPRF	-0.323188	0.000256174	-0.403	0.835
HPGDS	0.246911	0.0096699	2.036	0.212
AC114811.2	0.306728	0.0065155	NA	NA
ST3GAL3	0.965982	0.00156796	0.544	0.644
AC097460.1	0.342647	0.00175485	NA	NA
AP001961.1	0.610073	0.000105905	NA	NA
AF213884.3	1.18774	0.00497876	NA	NA
CXXC4	-0.446297	0.00991214	NA	NA
CXXC4-AS1	-0.813089	2.51993e-08	NA	NA
AC004053.1	-0.622062	1.244e-06	NA	NA
AC004069.1	0.643251	0.000189288	NA	NA
LINC02173	0.534488	0.000210354	NA	NA
AC092445.1	0.583092	5.40698e-05	NA	NA
DKK2	0.473027	0.000237915	NA	NA
AC096564.1	-0.270082	0.00507475	NA	NA
PLA2G12A	-0.426239	3.18389e-05	-2.334	6.68e-09
AC126283.2	-0.427819	2.79537e-06	NA	NA
RRH	-0.292346	0.00510154	0.168	0.587
LRIT3	-0.446819	0.000430853	NA	NA
AC109347.1	0.477687	0.00480529	NA	NA
NEUROG2	0.573332	0.00690376	-0.138	0.00215
AL359839.1	-0.529597	0.00548092	NA	NA
NDST4	0.322142	0.00763057	NA	NA
NDUFS5P5	0.819104	0.00906388	NA	NA
MYOZ2	0.337921	0.000140165	-0.014	0.617
AC092656.1	0.435563	4.18501e-06	NA	NA
AC093752.1	-0.278706	0.000468162	NA	NA
PDE5A	-0.716435	0.00296185	1.247	0.138
AC080089.1	-0.716213	0.000305346	NA	NA
LINC01365	-0.950116	6.98929e-06	NA	NA
AC097173.1	-1.18086	2.72391e-05	NA	NA
RNU6-369P	1.06089	4.91238e-05	NA	NA
AC097173.2	-0.565976	0.00224392	NA	NA
RNF220	0.456008	0.00028948	1.355	0.000328
QRFPR	0.319064	0.00607062	NA	NA
TMEM155	0.570022	0.000755765	NA	NA
AC096760.1	0.518711	0.00224011	NA	NA
KIF2C	0.274673	0.00270969	-3.354	4.01e-17
AC093772.1	0.4483	0.000105088	NA	NA
HSPA4L	-0.226883	0.00941144	-3.091	9.52e-08
JADRR	0.707095	0.000586148	NA	NA
JADE1	0.162869	0.00554117	0.074	0.313
LINC02466	0.56235	6.37648e-05	NA	NA
LINC02377	0.303127	0.00780574	NA	NA
AC115622.1	0.519924	3.97986e-06	NA	NA
AC110751.1	1.06755	0.000716444	NA	NA
AC105383.1	0.411084	0.000108137	NA	NA
AC079380.1	0.583175	1.59113e-06	NA	NA
AC096763.1	0.470303	0.00162929	NA	NA
PABPC4L	0.733428	0.00466553	-0.585	0.173
AC109830.1	0.351943	0.00670849	NA	NA
LINC02462	0.382841	0.00555202	NA	NA
RPS15AP11	0.384827	0.00270117	1.005	0.0316
AC093722.1	0.381156	0.00263559	NA	NA
BEST4	0.335614	0.000419713	0.151	0.195
AC018680.1	0.351297	0.000787226	NA	NA
PCDH18	0.583769	0.000254	0.122	0.874
LINC02172	0.375176	0.00870897	NA	NA
BTBD19	0.297744	0.000709711	0.757	0.792
ELF2	0.145423	0.00292782	1.173	0.000594
PTCH2	0.238756	0.00071479	0.781	0.000453
Y_RNA	0.969168	0.00214483	NA	NA
TTC29	0.297344	0.00173672	NA	NA
LINC02355	0.403677	0.00285712	NA	NA
AC112242.1	0.636153	0.00043536	NA	NA
AC097375.2	0.707145	2.82064e-05	NA	NA
AC097375.1	0.492896	3.55835e-05	NA	NA
AC097375.4	0.553174	3.90511e-05	NA	NA
AC079340.1	0.449808	0.00028034	NA	NA
AC080078.1	0.453032	0.00433811	NA	NA
AC023424.2	0.587802	0.00167975	NA	NA
AC106865.1	0.309838	0.00408423	NA	NA
RNF175	0.434566	7.78392e-05	2.154	0.0617
LRAT	-0.495913	1.99236e-05	NA	NA
AC009567.1	-0.353428	0.000821834	NA	NA
RBM46	-0.412589	3.73641e-05	NA	NA
ASIC5	-0.557694	0.000365481	NA	NA
NASP	0.150829	0.00132801	-1.255	2.93e-09
AC093817.2	-0.450534	0.0027859	NA	NA
GASK1B	0.647426	0.000120732	NA	NA
RXFP1	0.431256	0.00035653	0.86	0.367
CCDC17	0.228316	0.00312786	1.515	9.53e-07
FSTL5	0.261931	0.00509618	-0.595	0.00152
AC093788.1	-1.20787	0.000403439	NA	NA
TRIM61	-0.435415	0.000408447	NA	NA
TLL1	0.56257	0.00209793	NA	NA
MAST2	-0.138193	0.000980266	-0.407	0.248
LINC02275	-0.385332	0.000917138	NA	NA
AC084866.1	-0.493841	0.00245354	NA	NA
HSP90AA6P	0.782104	5.17094e-07	NA	NA
LINC02174	0.481421	0.00283314	NA	NA
GALNT7	0.382613	0.00553845	1.192	0.0161
AC097534.2	0.360708	0.000219702	NA	NA
AC093849.3	-0.688566	0.000524185	NA	NA
HAND2	0.564146	0.00594631	-2.396	7.39e-83
HAND2-AS1	0.233374	0.00256951	-1.202	1.89e-32
AC106895.1	0.511969	0.000637667	NA	NA
AC106895.2	0.432845	0.000534187	NA	NA
AC019163.1	-0.29711	0.00180228	NA	NA
AC020551.1	0.492333	0.000560139	NA	NA
DCTD	-0.178814	0.00956841	-0.756	2.97e-06
AC019193.3	-0.557547	0.00312929	NA	NA
CLDN24	-0.597325	0.0032861	NA	NA
AC093844.1	-0.473643	0.00225543	NA	NA
ENPP6	-0.417283	1.7228e-06	NA	NA
HELT	0.759938	0.00463054	NA	NA
LINC02436	-0.428164	3.44988e-07	NA	NA
TLR3	-0.362587	0.00323818	NA	NA
TRIML1	0.713389	0.00222811	-0.029	0.119
LINC02434	1.32957	0.000340427	NA	NA
AC093909.4	-0.681122	0.000183448	NA	NA
FRG1-DT	0.37319	0.000197825	NA	NA
AC106799.2	0.333362	0.00887646	NA	NA
CYP4A22-AS1	-0.382249	0.00214166	-0.078	0.874
UBE2QL1	-0.40611	0.00983283	0.028	0.00189
LINC01018	-0.463518	0.0052593	NA	NA
LINC02142	0.636176	0.0033442	NA	NA
SEMA5A	-0.747501	1.8376e-09	NA	NA
LINC01389	-0.265447	0.00445203	NA	NA
AC012640.4	0.382267	0.00147678	NA	NA
AC012629.2	0.2504	0.00252261	NA	NA
CTNND2	-0.283453	0.00918009	NA	NA
RPL21P24	-0.877351	0.00570596	NA	NA
EEF1A1P13	-0.358692	0.00652907	NA	NA
AC010491.1	-0.321518	0.00119544	NA	NA
UQCRBP3	-0.722976	1.86849e-05	NA	NA
SEPHS2P1	-0.377634	0.0067757	NA	NA
FBXL7	0.674081	0.0028035	NA	NA
MARCH11	0.376894	0.0049256	NA	NA
RETREG1	-0.442675	0.0016436	NA	NA
AC026785.3	0.552067	0.00204216	NA	NA
LINC02100	0.280106	0.000284714	NA	NA
CDH18	0.35697	0.000155834	-0.58	0.0143
LINC02241	0.342532	0.000640207	NA	NA
AC010445.1	-0.881036	0.00330461	NA	NA
AC114930.1	0.362372	0.00953668	NA	NA
LINC02228	0.396643	0.00570511	NA	NA
HPRT1P2	-0.865234	0.00834096	NA	NA
RPL19P11	-0.901646	0.00436982	NA	NA
AC026421.1	-1.24167	0.00151116	NA	NA
AC113386.1	-0.75121	0.000237915	NA	NA
CDH6	-0.55713	0.00632206	0.043	0.776
SPEF2	0.256727	0.00307049	2.356	0.125
AC137810.1	0.631877	4.08454e-07	NA	NA
CAPSL	0.366937	0.00029552	NA	NA
SLC1A3	0.376421	0.000771232	2.578	0.00397
OSMR-AS1	0.443489	0.00311836	-0.305	0.00861
C9	-0.310419	0.00525651	NA	NA
LINC02104	0.397324	0.00904825	NA	NA
AC114977.1	0.359718	0.00120844	NA	NA
RPL37	0.183307	0.00828171	-0.988	0.124
AC008945.2	-0.203466	0.00712927	NA	NA
NIM1K	-0.274786	2.24204e-05	NA	NA
AC022441.1	0.975211	0.00872397	NA	NA
AC010478.1	0.513745	0.00236366	NA	NA
ISL1	0.566068	0.000919372	-0.014	0.221
MOCS2	-0.363465	0.00592047	-0.988	0.0435
CCNO	0.593562	0.0068307	-1.66	1.32e-47
AC026704.1	-0.266284	0.00218652	NA	NA
RAB3C	-0.329395	0.00247883	0.364	0.848
PART1	0.409038	0.00199409	NA	NA
SREK1IP1	-0.199994	0.00358279	0.699	0.0244
TRAPPC13	-0.290497	0.00031435	-0.146	0.25
AC010359.1	1.45772	1.0687e-05	NA	NA
AC025442.2	-0.365919	0.000265767	NA	NA
AC113378.1	-0.276504	0.00287367	NA	NA
MAST4	-0.27002	0.00212057	1.564	0.103
CD180	0.446118	0.00147678	4.128	0.00115
AC010280.1	0.547976	0.00443248	NA	NA
AC104170.1	-0.155794	0.00843729	NA	NA
GFM2	-0.261873	0.00137134	-0.504	0.000191
FAM169A	-0.336344	0.00386854	0.477	0.479
AC116337.3	-0.333755	0.000623196	NA	NA
GCNT4	-0.344277	0.00789965	0.287	0.788
ANKRD31	-0.400151	0.00705831	-0.014	0.333
AC026774.1	1.19988	0.00014104	NA	NA
AC022414.1	-0.230124	0.00472127	NA	NA
DMGDH	-0.395823	0.000502496	0.075	0.00141
MTX3	-0.312763	0.00302156	2.079	0.00306
AC008771.1	-0.382148	0.000175509	NA	NA
ANKRD34B	-0.295998	0.00310427	NA	NA
ZCCHC9	-0.312683	0.00691469	-1.571	1.2e-11
ACOT12	-0.389957	0.00524487	0.098	0.214
EDIL3	0.541303	4.75496e-06	0.041	0.25
AC113383.1	0.485814	0.000375347	NA	NA
AC091429.1	-0.727482	0.00684515	NA	NA
LINC01339	0.28354	0.0080562	NA	NA
POLR3G	-0.26589	0.00394215	-2.246	2e-10
LYSMD3	-0.313148	0.00147046	-0.867	0.0261
TTC37	-0.213468	0.00218215	0.593	0.728
ARSK	-0.183459	0.00642239	-0.811	0.0412
SPATA9	-0.277372	0.0044404	-0.416	0.743
LINC01340	0.396884	0.0032487	NA	NA
LINC02234	0.507915	0.00776331	NA	NA
LINC01846	0.485634	0.00317485	NA	NA
DDX18P4	1.34374	6.51037e-05	NA	NA
ZYG11A	-0.351449	6.46328e-05	-3.082	3.48e-75
SLCO6A1	0.495672	9.05214e-05	-0.029	0.209
LINC00491	0.342247	0.00666825	-1.671	2.25e-36
LINC02163	0.648274	0.00182247	NA	NA
AC099520.1	0.479843	0.000137343	NA	NA
LINC01950	0.581775	3.96549e-07	NA	NA
AC091917.3	-0.642536	0.00113603	NA	NA
KRT18P42	-0.610574	4.38001e-05	NA	NA
NREP-AS1	0.479873	0.00293628	NA	NA
AC008575.1	-0.208825	0.000711977	NA	NA
ARL14EPL	0.439301	0.000178842	NA	NA
AC093295.1	0.694917	0.000857315	NA	NA
LINC02147	0.42761	0.00244616	NA	NA
LINC02216	0.544409	0.00213923	NA	NA
AC008568.1	0.535059	0.00420194	NA	NA
TEX43	-0.358663	0.00375551	NA	NA
SLC27A6	0.315147	0.00338811	-0.715	0.0637
AC113367.1	1.16372	0.000914112	NA	NA
P4HA2-AS1	-0.397425	0.000363973	NA	NA
MIR3936HG	-0.301102	0.000857329	NA	NA
AC113410.2	-0.409335	0.00173672	NA	NA
AC010307.2	-0.335783	0.00797402	NA	NA
snoU13	-0.581951	0.00140528	NA	NA
WSPAR	-0.691505	2.00209e-06	NA	NA
AC109454.3	-0.259587	0.00417804	NA	NA
LDLRAD1	-0.323271	0.000126818	NA	NA
PCBD2	-0.213003	0.000634602	0.716	0.185
AC002428.2	-0.655718	0.00011768	NA	NA
AC002428.1	-0.282283	0.00617514	NA	NA
LECT2	-0.308556	0.00247736	NA	NA
AC112178.1	0.512428	0.00114427	NA	NA
GFRA3	-0.178608	0.009669	-0.322	0.646
AC113403.1	-0.685159	0.00147046	NA	NA
RNU5B-4P	1.10095	0.000801581	NA	NA
ECSCR	0.325253	0.00815083	0.207	0.459
SMIM33	0.491648	0.00320378	NA	NA
TMEM173	0.312585	0.00918009	1.346	0.0626
PSD2	-0.363674	2.99412e-05	NA	NA
NRG2	-0.27341	0.00749389	-0.082	0.245
SSBP3	0.169152	0.000655973	NA	NA
VTRNA1-3	0.842957	0.00679098	NA	NA
AC244517.11	0.552215	0.0036126	NA	NA
PCDHGA1	0.46814	0.0062505	NA	NA
RNF14	-0.254542	0.00578335	-1.906	1.37e-09
FGF1	-0.36208	0.000680035	-0.084	0.24
TTC22	-0.251254	0.000944825	0.465	0.76
SH3RF2	-0.286464	0.00164399	NA	NA
AC091959.3	-0.242207	0.00812814	NA	NA
DPYSL3	0.42441	0.00293692	0.994	0.0656
JAKMIP2	-0.416889	0.00149372	0.714	0.769
SPINK1	-0.725697	3.65591e-05	-0.48	0.0267
SCGB3A2	-0.362934	0.00323818	NA	NA
AL590440.2	-0.482478	0.00147334	NA	NA
HTR4	-0.435735	1.18907e-06	-0.014	0.406
BSND	-0.285062	0.00104013	NA	NA
PCSK9	-0.338263	0.00164687	-5.881	5.67e-98
CDX1	-0.265214	0.000199625	NA	NA
CAMK2A	-0.246269	0.00321744	NA	NA
GPX3	0.245542	0.0049623	0.578	0.607
AL603840.1	-0.399869	0.0017194	NA	NA
GEMIN5	-0.231129	0.000156604	-0.463	0.0775
TIMD4	0.524296	0.000375347	0.575	0.445
HAVCR2	0.208926	0.00656946	3.7	9.65e-06
AC008694.1	-0.305323	0.0050814	NA	NA
ADRA1B	-0.413836	0.00559757	NA	NA
ZBED8	-0.350977	7.17136e-05	NA	NA
PLPP3	-0.270987	0.00584209	NA	NA
GABRG2	0.299828	0.00984058	-0.111	0.241
AC008415.1	0.335599	0.00107145	NA	NA
PRKAA2	-0.370039	0.00179741	-0.014	0.466
TENM2	-0.405236	0.00616506	NA	NA
FYB2	-0.538649	0.00120491	NA	NA
WWC1	-0.566896	6.65682e-05	NA	NA
AC011365.2	-0.44539	0.00602641	NA	NA
SLIT3	-0.354928	0.000451626	-0.014	0.89
LINC01187	-0.328481	0.00143291	0.084	0.0213
AC034199.1	0.443117	0.00435184	NA	NA
DAB1	-0.342655	0.00350239	NA	NA
NPM1	0.250141	0.00417313	-1.453	0.000306
AC022440.1	-0.484701	0.000330088	NA	NA
LINC01942	-0.212984	0.000490515	NA	NA
C5orf47	-0.214819	0.0094869	NA	NA
RPL12P22	-1.15053	0.00503401	NA	NA
NSG2	-0.495301	5.01361e-06	NA	NA
SFXN1	-0.306173	0.000343516	-2.306	1.06e-14
FGFR4	-0.278636	0.00435646	-3.443	2.24e-20
PRR7	-0.348656	0.000988604	NA	NA
FAM193B	-0.16192	0.00383219	0.693	0.841
AL136985.3	0.214734	0.006972	NA	NA
AC106795.1	-0.260386	0.00541903	NA	NA
AC136632.2	-0.544692	0.000355121	NA	NA
LINC01135	0.18495	0.00318472	-0.021	0.876
GRM6	0.555498	0.000511028	0.014	0.815
LINC01358	0.258886	6.86078e-05	-0.122	0.284
AC008610.1	0.359582	0.002863	NA	NA
SCGB3A1	0.747428	0.00542462	0.345	0.119
AC093425.1	0.244071	0.000128381	NA	NA
BTNL9	0.504807	0.000478027	-5.256	4.04e-25
AL035696.1	-0.466011	0.00913489	NA	NA
AL357054.2	-0.234725	0.00374742	NA	NA
AL356130.1	-0.639777	6.35708e-05	NA	NA
HOOK1	-0.437279	0.00473596	0.571	0.028
AL356130.2	-0.541662	0.00194564	NA	NA
AL033381.1	-0.533247	3.94563e-07	NA	NA
CYP2J2	-0.47513	0.00152308	0.082	0.717
AL512329.2	0.887071	0.00188884	NA	NA
WRNIP1	0.225245	0.00590914	NA	NA
SERPINB1	0.32028	0.000984878	1.93	2.14e-09
AL133351.3	0.533054	0.00203309	NA	NA
AL133351.2	0.475109	0.00402955	NA	NA
SERPINB6	0.213792	0.00314993	-0.766	0.206
FAM136BP	0.507885	0.00972399	NA	NA
PGBD4P8	-1.01372	4.61209e-07	NA	NA
BPHL	-0.229107	0.00743825	-0.624	0.377
SLC22A23	-0.35586	0.00593775	-0.364	0.213
AL033523.1	-0.796067	0.00304956	NA	NA
AL391422.2	-0.411434	0.000408447	NA	NA
AL590004.3	-0.570779	5.48608e-06	NA	NA
GLRX3P2	-0.442199	0.00677184	0.115	0.314
PRPF4B	0.212329	0.000177116	NA	NA
AL162718.1	0.31505	0.00129767	NA	NA
AL034376.1	0.56856	0.0046925	NA	NA
AL359643.3	0.327618	0.0049567	NA	NA
NRN1	0.480127	0.000324967	0.065	0.881
AL031123.2	0.320494	0.00039198	NA	NA
AL136361.1	0.468696	0.00198496	NA	NA
RREB1	0.196048	0.00191778	1.344	6.96e-05
AL138878.2	-0.619778	0.00108221	NA	NA
DSP	-0.36195	0.000161054	-0.086	0.552
BLOC1S5-TXNDC5	0.198335	0.00383335	-0.448	0.752
AL591485.1	-0.410264	0.0029608	NA	NA
PATJ	-0.369795	0.00050846	NA	NA
TMEM14C	0.200346	0.00375098	-1.601	3.1e-07
ELOVL2-AS1	-0.315969	0.00974907	NA	NA
snoU13	-0.70022	0.00899107	NA	NA
AL139807.1	0.523782	2.32861e-07	NA	NA
NEDD9	0.391638	0.000578241	3.587	3.63e-08
AL022724.1	-0.496715	0.00785609	NA	NA
AL109914.1	0.516143	0.000761478	NA	NA
LINC02543	0.414229	0.00869953	NA	NA
MYLIP	0.315243	0.000584187	-0.765	0.00352
AL021407.1	0.65252	0.00558956	NA	NA
RBM24	-0.500417	0.000199254	-0.05	0.364
CAP2	-0.413279	0.000324967	-0.098	0.298
DOCK7	-0.201338	0.00899523	1.193	0.407
BOLA2P3	0.778439	0.000163719	NA	NA
AL133270.1	-0.786698	0.00167074	NA	NA
DCDC2	-0.485314	3.6468e-07	NA	NA
MRS2	-0.290657	0.00327777	-0.962	3.66e-08
GPLD1	-0.301082	6.45741e-05	NA	NA
ALDH5A1	-0.196304	0.00181073	-0.092	0.772
KIAA0319	-0.167825	0.000494955	0.042	0.0145
AL133264.2	0.446362	8.23449e-05	NA	NA
SMIM1	0.423039	0.00299139	-3.955	6.75e-08
HIST1H2AA	-0.748934	2.39706e-07	-0.157	0.112
HIST1H2BA	-0.531101	0.00463135	NA	NA
SLC17A4	-0.367677	0.00882846	NA	NA
SLC17A1	-0.393337	0.0028165	NA	NA
SLC17A2	-0.289187	0.00762065	NA	NA
LINC01739	-0.480021	8.12009e-05	NA	NA
HIST1H1T	-0.469853	0.00516573	-0.918	0.35
HIST1H3E	-0.306858	0.000750642	-0.167	0.0645
HIST1H2APS3	0.747182	0.00207025	NA	NA
HIST1H4F	1.19108	0.000505319	NA	NA
HIST1H3G	-0.653799	3.21365e-05	0.176	0.465
AC096543.1	-0.417395	0.000264892	NA	NA
RPL10P2	-0.687734	0.0010254	NA	NA
IQCB2P	0.870787	0.00154205	-0.057	0.765
HCG15	-0.393485	0.00151869	0.041	0.827
PGM1	-0.302288	0.000345583	3.877	2.51e-14
MOG	-0.290393	0.00794031	NA	NA
ZDHHC20P1	-0.522492	0.00281057	NA	NA
AL645929.1	1.6671	0.00112598	NA	NA
HCG4B	0.925743	0.00130893	NA	NA
AL445205.1	-0.373462	0.00402759	NA	NA
RNF39	0.308619	0.00031389	NA	NA
FLOT1	0.162237	0.00560778	-1.34	9.39e-05
IER3	1.10998	0.000637346	-2.594	0.000406
PSORS1C1	0.195633	0.00248213	-0.239	0.076
RPL15P4	0.426151	0.000129436	NA	NA
MCCD1	0.37588	0.000343516	NA	NA
TNF	0.442016	0.00366785	1.038	0.00368
UQCRHP1	0.490007	0.00975916	NA	NA
AL671762.1	0.329764	0.00167074	NA	NA
ATF6B	0.187439	0.000899728	0.726	0.0107
PRRT1	0.439723	0.000129899	-2.413	3.21e-07
RNF5	0.252909	0.00670945	-1.411	6.31e-11
PBX2	0.20209	0.00873242	NA	NA
NOTCH4	0.238648	0.00752395	0.208	0.843
HLA-DRA	0.462037	0.00475069	8.756	1.92e-11
HLA-DMB	0.540736	0.000208774	5.621	0.000125
RXRB	0.243953	0.00157321	0.463	0.886
ZNF70P1	0.728803	0.00770789	0.287	0.852
CUTA	0.405559	0.000328044	-1.847	2.8e-11
SYNGAP1	0.19147	0.00542462	1.872	0.00245
IP6K3	-0.324138	8.83635e-05	-0.029	0.819
HMGA1	0.233044	0.00386737	-2.457	1.22e-08
PDE4B	0.238503	0.000858599	3.846	0.00267
PPARD	-0.195578	0.00126031	-1.674	1.59e-07
PXT1	-0.190381	0.000327007	0.07	0.656
CDKN1A	0.334569	2.82064e-05	0.703	0.635
PIM1	0.392521	0.000457051	-2.442	0.000133
TBC1D22B	0.149252	0.00973202	-0.44	0.177
GLO1	0.148131	0.00654277	-2.339	8.4e-17
DNAH8	-0.267921	0.00160417	-1.795	4.76e-15
SLC35D1	-0.207586	0.00878121	0.559	0.14
DAAM2	-0.420529	0.00164399	NA	NA
LRFN2	-0.264298	0.00703139	NA	NA
UNC5CL	-0.325429	0.00148143	-0.026	0.147
ADCY10P1	-0.267709	8.53062e-05	1.75	0.00136
MDFI	0.288554	0.00434515	2.924	0.000251
GUCA1B	-0.22514	0.00883448	-0.554	0.0881
MRPS10	-0.257497	0.00626576	-1.12	3.44e-09
TRERF1	0.33413	0.00723772	3.98	3.91e-17
IL12RB2	-0.235362	0.00136518	NA	NA
AL035587.1	-0.16911	0.00866208	NA	NA
SERBP1	0.183709	0.00315234	-0.937	1.05e-06
LINC01702	-0.286855	0.00730366	NA	NA
POLR1C	0.210548	0.00641987	-1.142	3.4e-07
RNU6-1031P	-0.861439	0.000237915	NA	NA
TMEM63B	-0.226261	0.00487514	-1.952	4.71e-09
CAPN11	-0.189617	0.00898643	1.221	0.0532
HSP90AB1	0.303725	0.000169239	-1.773	1.62e-08
SLC35B2	0.277817	0.00356396	-0.764	0.00095
TMEM151B	-0.369864	0.00278793	0.55	0.0428
CDC5L	-0.17973	0.00155553	-0.173	0.22
RUNX2	0.359435	0.00223152	3.21	6.72e-08
CLIC5	0.357539	3.94337e-05	NA	NA
ENPP5	-0.426833	0.000600142	0.342	0.000571
ACTG1P9	-0.409312	0.0080562	NA	NA
SLC25A27	-0.355967	0.00697563	0.437	0.0924
ADGRF1	0.354267	0.000923613	NA	NA
GLYATL3	-0.457183	0.00937792	NA	NA
IL17F	-0.303973	0.00819462	NA	NA
GSTA8P	-0.44474	2.7088e-05	NA	NA
GSTA7P	-0.649679	0.00132852	NA	NA
GSTA2	-0.684785	1.72264e-06	-0.043	0.513
GSTA12P	-0.591221	4.59438e-05	NA	NA
GSTA1	-0.836405	4.61209e-07	NA	NA
GSTA6P	-0.808484	2.53562e-07	NA	NA
GSTA5	-0.545733	1.7461e-07	NA	NA
GSTA10P	-0.544166	4.06964e-05	NA	NA
GSTA3	-0.419147	0.000152963	NA	NA
ICK	-0.167747	0.00162907	0.931	0.159
LRRC1	0.29112	0.00986398	1.803	1.75e-07
FAM83B	0.60919	2.8104e-05	NA	NA
HCRTR2	0.673749	1.31308e-09	NA	NA
EYS	0.63964	1.53316e-09	0.616	0.0126
RNA5SP208	1.73248	3.75082e-05	NA	NA
AL646090.2	0.546525	0.00134911	NA	NA
LINC02549	0.488458	0.000130774	NA	NA
AL391807.1	0.436561	0.00918009	NA	NA
LMBRD1	-0.187392	0.00760309	NA	NA
SDHAF4	-0.219501	0.0024444	-1.06	1.34e-06
RIMS1	0.382322	0.000164741	-0.029	0.0112
AL590428.1	0.49557	0.00304373	NA	NA
AL357507.1	0.317353	0.00334646	NA	NA
AL356277.3	0.712611	5.66646e-07	NA	NA
COL12A1	0.469324	0.000203526	NA	NA
FILIP1	0.396398	0.00355657	0.184	0.0412
SENP6	0.123473	0.00506711	1.458	0.000155
AL590426.2	-0.951564	0.000522118	NA	NA
IRAK1BP1	0.15715	0.00218652	1.573	0.000134
AL451064.1	-0.827915	0.000237816	NA	NA
GAPDHP63	-0.700164	0.00167291	0.176	0.000524
LINC02542	0.332982	0.00670793	NA	NA
SNAP91	0.640376	1.32709e-10	-0.029	0.811
AL161621.1	-0.347151	0.00984058	NA	NA
SYNCRIP	0.213101	0.000298527	-0.12	0.237
SNHG5	0.244877	0.000177116	NA	NA
ZRANB2-AS2	0.466753	7.0006e-06	NA	NA
AL139274.2	0.559941	0.00131809	NA	NA
AL079342.1	1.03079	0.000218669	NA	NA
PNRC1	0.656733	7.77958e-05	3.064	4.33e-28
RN7SL336P	0.5151	0.00179114	0.807	0.227
AL353692.2	-0.336567	0.00728911	NA	NA
AL080284.1	1.06858	0.00834601	NA	NA
AL583808.1	0.655596	4.61209e-07	NA	NA
AL138731.1	0.623258	3.65591e-05	NA	NA
EPHA7	0.483472	8.67143e-05	NA	NA
FUT9	0.37537	0.000561727	NA	NA
SIM1	-0.450639	0.000559909	NA	NA
LINC02238	0.473281	4.31615e-05	NA	NA
AL591463.1	0.338448	0.00904825	NA	NA
AL096794.1	0.311702	0.00684684	NA	NA
Z97206.2	0.655801	7.10863e-06	NA	NA
AL591518.1	0.252701	0.00354952	NA	NA
SCML4	-0.249222	0.000663632	1.696	0.169
RNU6-1115P	0.700223	0.00184054	NA	NA
AMD1	0.226469	0.00811569	0.841	0.133
AL080317.1	-0.466098	0.00573201	NA	NA
CCN6	-0.334224	0.00136156	NA	NA
TUBE1	-0.322337	0.00404833	-0.426	0.00898
FAM229B	-0.34639	0.00142692	NA	NA
AL357514.1	0.584026	0.00204515	NA	NA
NT5DC1	-0.251048	0.000474751	-1.159	4.15e-05
NUS1	0.151481	0.00701935	-0.806	0.000125
SLC35F1	0.399074	1.54514e-05	-0.084	0.176
AL137803.1	0.217622	0.00781523	NA	NA
GJA1	0.752943	5.85657e-06	0.048	0.795
HMGB3P18	0.916424	0.00797123	NA	NA
TRDN	0.35506	0.00330613	-0.22	0.312
AL450332.1	-0.329594	0.00546142	NA	NA
HEY2	-0.265272	0.00367448	-0.042	0.832
NCOA7	0.185471	0.00169468	2.081	8.8e-06
MSH4	0.298807	1.56707e-05	NA	NA
RPL5P18	0.700339	0.00156901	0.985	0.132
TMEM244	0.539837	1.87494e-06	NA	NA
AL355581.1	-0.551295	9.05002e-05	NA	NA
EPB41L2	0.274545	0.0027089	-0.718	0.0386
AL117378.1	-0.449631	0.00112727	NA	NA
AL133346.1	-0.47838	0.00383241	NA	NA
EEF1A1P36	-0.7199	0.000169572	NA	NA
TAAR8	-0.655994	0.00471114	NA	NA
ALDH8A1	-0.361818	0.00839118	0.546	0.219
AL133319.1	-0.625296	0.000683335	NA	NA
BCLAF1	0.231862	0.00140938	0.809	0.649
AL135902.1	-0.372429	0.000258826	NA	NA
IL20RA	-0.467019	4.75686e-05	NA	NA
AK5	0.438108	0.00155108	1.361	0.0112
IFNGR1	0.25147	0.00378523	NA	NA
AL691497.1	0.574931	0.0057873	NA	NA
PERP	-0.401592	0.0032263	-0.399	0.0186
ARFGEF3	-0.255631	0.00640866	NA	NA
HECA	0.221968	0.00825131	2.653	1.81e-08
AL360007.1	-0.478689	0.00640866	NA	NA
AL136116.3	-0.531919	0.00425056	NA	NA
ADAT2	-0.313026	0.0094693	0.042	0.8
AL031320.2	-0.425386	6.08515e-05	NA	NA
LTV1	0.323269	0.000412428	-1.079	2.78e-08
GRM1	0.348101	0.000478027	NA	NA
NEXN-AS1	-0.392808	8.70964e-06	0.319	0.000375
NEXN	-0.261235	0.00666205	NA	NA
ZC3H12D	0.193575	0.00408423	2.882	4.45e-08
AL591419.1	0.867828	0.00333769	NA	NA
AL512658.2	0.365591	0.00126534	NA	NA
ARID1B	0.132015	0.00198961	1.689	6.7e-05
AL117344.1	-0.421823	0.00966543	NA	NA
SYNJ2	0.170979	0.00785782	-1.553	0.0585
GTF2H5	-0.188342	0.00573423	-0.889	1.67e-07
TMEM181	0.131448	0.00661475	-0.029	0.575
OSTCP1	0.341615	6.51037e-05	0.317	0.62
AL356417.3	0.523353	0.00195547	NA	NA
ADGRL4	0.973462	2.89171e-06	0.109	0.844
FNDC1	-0.334271	0.000106681	0.029	0.000493
SLC22A2	-0.477912	0.00355186	NA	NA
AL139393.2	-0.652844	0.000374133	NA	NA
AL031121.1	-0.603899	0.00183623	NA	NA
LINC00602	1.74398	7.01527e-06	NA	NA
MPC1	-0.361341	5.1318e-06	-1.149	5.23e-05
AL159163.1	0.4004	1.87301e-05	NA	NA
Z94721.2	0.575782	6.83079e-06	NA	NA
AL353747.4	-0.374676	0.00697073	NA	NA
LINC02487	-0.332643	0.00788269	NA	NA
AFDN-DT	0.924774	5.47375e-05	NA	NA
AL109924.5	0.694903	0.00784764	NA	NA
LINC01615	0.706099	7.74693e-08	NA	NA
LINC02544	1.01072	3.20584e-08	NA	NA
BX322234.1	0.290107	0.00368315	NA	NA
THBS2	0.322124	0.0051145	0.379	0.0812
BX322234.2	0.56692	0.00727222	NA	NA
RPL7P10	1.13378	8.76248e-05	NA	NA
AC147651.3	-0.475791	6.73023e-05	NA	NA
PDGFA	-0.349657	0.000532602	-3.25	9.92e-12
AC093154.1	0.71611	4.19287e-05	NA	NA
UNCX	0.885159	2.62096e-05	NA	NA
AC102953.1	0.2385	0.00762193	NA	NA
AC093734.1	0.555825	0.000903814	NA	NA
PSMG3-AS1	-0.226353	0.000467848	0.997	0.00181
AC004840.2	0.398936	0.0063428	NA	NA
TNRC18	0.213354	0.00652968	2.554	7.84e-14
FSCN1	0.492734	5.8908e-07	-2.584	0.0236
OCM	-0.339567	0.00123419	0.556	2.1e-06
CYTH3	0.197858	0.00289664	-0.811	0.1
AC004982.1	-0.554978	0.00241101	NA	NA
AC004982.2	-0.219494	0.00626576	NA	NA
NXPH1	0.342216	0.00294444	NA	NA
NDUFA4	-0.365641	0.00204543	-2.011	2.35e-14
AC004160.1	-0.471702	0.000128381	NA	NA
AC104454.1	-0.586266	0.00239592	NA	NA
ARL4A	0.363509	0.00965287	-2.406	5.94e-05
AC019117.3	0.211593	0.00929879	NA	NA
AC006482.1	0.60516	0.000483145	NA	NA
AC005083.1	0.45836	0.00666741	-1.822	0.000449
IGF2BP3	-0.25185	6.32752e-05	-3.306	2.56e-08
CCDC126	-0.263115	0.00424691	0.064	0.837
FAM221A	-0.258885	0.00206199	2.041	0.00606
CTBS	0.235426	0.00317485	0.543	0.522
C7orf31	-0.18749	0.00614437	0.626	0.0231
AC004129.3	-0.477132	0.00431408	NA	NA
AC010719.1	-0.733562	6.70685e-05	NA	NA
HOXA1	0.919656	1.08323e-06	0.963	0.0178
HOTAIRM1	0.452752	0.00439474	3.114	0.000288
AC004080.4	0.772804	0.00287662	NA	NA
HOXA11-AS	0.739972	0.000808753	0.124	0.693
AC004080.2	0.488189	0.00323954	NA	NA
LPAR3	-0.385456	0.000291341	0.111	0.785
CHN2	-0.205968	0.00899107	2.693	1.09e-08
WDR63	-0.270565	0.00289355	NA	NA
AC007255.1	-0.248952	0.00866901	NA	NA
PLEKHA8	-0.258672	0.00788526	-1.214	0.000145
SYDE2	-0.536932	0.00010342	-1.728	3.47e-10
PDE1C	0.456378	0.00011768	0.042	0.651
AC006960.2	-0.215213	0.0066445	NA	NA
AC007349.1	-0.217824	0.00374989	NA	NA
NPM1P18	-0.577578	6.87969e-06	0.345	0.521
TRGV9	0.505176	0.00469417	0.642	0.123
KCNAB2	0.367465	0.00232482	4.136	2.67e-19
RALA	0.253473	0.000996821	-0.574	0.285
LINC01448	-0.407939	0.000131346	-0.084	0.0269
AC010132.1	-0.469936	4.64657e-05	NA	NA
C7orf25	-0.840804	0.00618161	0.143	0.531
HECW1	-0.330205	1.37179e-05	-0.143	0.0258
LINC00957	-0.422651	0.00567108	NA	NA
CHD5	0.336942	0.00162907	0.431	0.00232
NPC1L1	-0.430473	0.000844885	-0.079	0.81
CLCA4-AS1	0.287864	0.00154964	NA	NA
AC073325.1	0.344545	0.00334651	NA	NA
AC091730.1	0.552442	0.00154591	NA	NA
AL031847.2	0.274854	0.00402605	NA	NA
COBL	-0.380836	0.00366785	-0.109	0.843
EGFR	-0.512031	0.00726578	NA	NA
LANCL2	-0.250759	0.00162386	NA	NA
SUMO2P3	0.949439	0.00502228	NA	NA
AC099062.1	0.380498	0.00107145	NA	NA
AC092447.7	0.518254	0.00457466	NA	NA
AC095038.1	0.738303	0.00971512	NA	NA
ZNF736	0.23601	0.00431236	1.171	0.121
ZNF107	0.577159	8.43306e-06	1.776	0.000886
AC099063.4	0.273021	0.00330461	NA	NA
VKORC1L1	-0.148888	0.00322655	-0.822	0.00108
GBP5	0.363673	0.0079408	3.412	6.07e-05
TPST1	-0.204368	0.000800042	NA	NA
BX119321.1	0.293135	0.00692766	NA	NA
SBDS	-0.267309	0.00240944	-1.604	2.84e-07
STAG3L3	0.396717	0.0042326	1.608	3.21e-05
STX1A	-0.345374	0.000147472	-2.035	0.000701
RN7SL265P	-0.878225	0.00318171	NA	NA
ABHD11	-0.662986	8.92293e-07	-1.37	7.07e-05
CLDN4	-0.332915	0.00288028	-0.257	0.104
TMEM270	-0.363936	0.000898504	NA	NA
RNU6-1070P	-0.855	0.0010607	NA	NA
LRRC8D	-0.455092	3.17812e-07	-0.16	0.112
AL391497.1	-0.573111	0.0021446	NA	NA
NSUN5P1	0.370809	0.000173918	-0.521	0.0371
HIP1	0.143949	0.00913782	0.768	0.547
CCL24	0.420968	0.000639377	-1.899	0.00451
AC005102.1	0.561667	0.00812814	NA	NA
RHBDD2	0.272605	0.000419713	-0.848	0.0771
YWHAG	0.190125	0.00441758	-1.358	7.71e-06
HES3	0.816637	0.00932475	NA	NA
AC091614.1	0.456324	0.00782957	NA	NA
MAGI2-AS3	-0.550372	0.000126763	0.294	0.588
NUP35P2	-0.736781	0.00125398	NA	NA
AC004862.1	-0.324945	0.0049623	NA	NA
AC008163.1	0.256927	0.00941101	NA	NA
SEMA3A	0.633519	1.91267e-06	-1.272	8.33e-07
AC003984.1	0.672621	2.10218e-07	NA	NA
SEMA3D	0.330397	0.00747655	NA	NA
GRM3	-0.444094	0.00222578	-0.029	0.71
CROT	-0.328002	0.00955529	0.418	0.143
ABCB4	-0.449613	0.00356396	NA	NA
ABCB1	-0.336795	0.00121831	1.458	0.415
CFAP69	-0.439681	0.000264892	-0.985	0.0116
AC002064.1	-0.335998	0.00546142	NA	NA
CDK14	-0.287468	0.0045185	1.918	0.00679
PEX1	-0.20408	0.00915282	NA	NA
CDK6	0.353306	0.00012978	2.421	0.0023
AC002454.1	0.376222	0.00506621	3.352	0.000297
SETSIP	0.587289	0.00911364	-0.072	0.127
PON1	-0.449591	0.00417636	NA	NA
ASB4	-0.365657	0.00270268	NA	NA
DYNC1I1	-0.313074	0.0059728	-0.676	0.142
GLMN	0.220008	0.000207904	0.632	0.164
RPAP2	0.307665	0.0001592	NA	NA
GFI1	0.482923	0.00416274	3.812	5.86e-08
ZSCAN21	-0.267801	0.000684639	-0.452	0.333
COPS6	0.517397	1.36504e-07	-1.351	5.94e-12
MCM7	0.303267	0.000821503	-1.735	6.92e-10
PILRA	0.275585	0.00896748	3.536	4.32e-05
MEPCE	0.258076	0.0052147	-0.163	0.367
GNB2	0.295146	0.0063009	-0.72	0.0128
GIGYF1	0.253103	0.00561864	0.09	0.502
RPS29P15	-0.76815	0.00695197	NA	NA
IFT22	-0.394507	1.6792e-07	0.011	0.257
FAM185A	-0.292845	0.000218121	-0.019	0.28
SLC26A5	-0.206299	0.00447856	0.013	0.0387
LHFPL3-AS2	-0.236811	0.000202132	-0.662	3.14e-05
AC007384.1	0.348914	0.00299714	NA	NA
SYPL1	0.333186	6.73023e-05	NA	NA
MTF2	0.217142	9.42713e-05	-0.433	0.0972
SLC26A4-AS1	0.366925	0.00593195	NA	NA
IFRD1	-0.209581	0.00818231	-0.79	0.00781
AC018464.1	0.664609	1.94303e-06	NA	NA
AC073346.2	0.699994	0.0095247	NA	NA
GPR85	0.483359	0.00670389	-1.997	0.188
AC073346.1	0.322873	0.00472011	NA	NA
PPP1R3A	0.234629	0.00908045	-0.07	0.0023
ASZ1	-0.395847	0.000192627	NA	NA
CTTNBP2	-0.457093	0.000914669	NA	NA
AC003084.1	-0.737924	0.000292531	NA	NA
ANKRD7	0.317896	0.00960755	-0.099	0.448
TSPAN12	-0.448857	0.00369495	-0.379	0.0885
WNT16	-0.349669	0.000754558	0.207	0.35
AASS	-0.58438	0.00263795	NA	NA
NDUFA5	-0.262594	0.0023837	-1.97	7.25e-14
ASB15	-0.313702	0.00119799	-0.148	0.479
AC090114.2	0.258347	0.00152641	NA	NA
IMP3P2	-0.45097	0.00179949	NA	NA
OPN1SW	-0.304928	0.00268284	-0.296	0.0316
FLNC-AS1	0.255221	0.00708704	NA	NA
AC018639.1	0.807083	0.00102397	NA	NA
SMO	-0.302453	0.000463033	1.082	0.0375
AHCYL2	-0.265498	0.000269262	1.154	0.117
AC078846.1	-0.269376	0.00592253	NA	NA
AC073320.1	-0.174139	0.000917278	NA	NA
snoU13	-0.773495	0.0047386	NA	NA
AC118469.1	0.594789	0.00469229	NA	NA
MESTIT1	0.783683	0.00361464	0.475	0.00554
AC093117.1	0.371737	0.00514339	NA	NA
PLXNA4	-0.330059	0.00123686	NA	NA
SLC44A3-AS1	0.295088	0.00536919	NA	NA
AC009275.1	-0.295367	0.0051145	NA	NA
AKR1B10	-0.434439	0.00054685	-0.084	0.0437
AC009276.1	-0.373079	0.00149243	NA	NA
AC093107.2	0.585111	0.000424867	NA	NA
DGKI	-0.554661	2.05487e-08	-0.063	0.769
AKR1D1	-0.302488	0.0035768	NA	NA
snoU13	-1.08646	0.000236719	NA	NA
TMEM56	1.74093	0.00493776	-2.539	0.000414
DENND2A	-0.24942	0.000147472	0.055	0.704
LINC01650	-0.75579	0.00282324	NA	NA
MTND2P5	-0.581443	0.00296045	0.164	0.553
PRSS37	-0.418039	0.0052147	NA	NA
TRBV5-6	0.847181	0.00125548	0.848	0.67
TRBV7-5	0.718354	0.000501197	0.791	0.0011
TRBV5-4	0.935028	0.00148447	1.269	0.000107
TRBV6-5	1.10725	5.01361e-06	1.722	0.000771
TRBV12-2	1.02927	0.00028075	NA	NA
TRBV5-3	1.39025	8.6311e-07	NA	NA
TRBV22-1	0.94834	0.00368392	NA	NA
TRBVB	1.41878	8.4817e-05	3.128	0.133
AC092393.1	1.42158	0.00634898	NA	NA
CASP2	0.241887	0.00633949	1.529	0.00163
TCAF2	-0.47819	0.0014402	-2.045	3.32e-14
RN7SKP174	1.49984	0.00604868	NA	NA
CNTNAP2	-0.381027	0.0024934	NA	NA
AC006974.1	-0.404588	8.6219e-05	NA	NA
C7orf33	-0.248194	0.000545944	NA	NA
AC005229.3	-0.608397	0.00287367	NA	NA
GHET1	-0.561651	0.000998216	0.18	0.249
ZNF425	-0.249367	0.000213845	0.236	0.338
ZNF282	-0.209681	0.000340427	-0.368	0.202
ATP6V0E2	-0.330684	3.82543e-05	-1.081	0.000376
AC092681.1	-0.460572	3.55835e-05	NA	NA
AC092666.1	-0.462802	2.07946e-05	NA	NA
ACTR3C	-0.225913	0.00898632	-0.956	1.68e-05
AC073111.3	0.308779	0.00180606	NA	NA
GIMAP6	0.54317	2.35368e-05	3.612	0.000355
AC069304.2	0.984887	0.00167541	NA	NA
KCNH2	0.396032	0.00266558	-5.251	2.53e-07
TMUB1	0.431733	0.00609356	-2.291	9.44e-12
ASB10	-0.321022	0.000367996	NA	NA
WDR86-AS1	0.425821	0.00606502	0.433	0.0439
LINC01776	0.650773	5.13053e-09	NA	NA
ZBTB48	0.382531	5.36229e-05	NA	NA
AC104843.2	-0.728568	0.000488725	NA	NA
snoU13	-0.851349	0.000630816	NA	NA
AC104843.1	-0.767435	0.00222961	NA	NA
RN7SL845P	-0.864312	0.000196159	NA	NA
HTR5A-AS1	0.686137	0.00221839	NA	NA
AC021218.1	-0.659411	2.7088e-05	NA	NA
LINC01006	-0.392721	0.00790854	-3.99	2.76e-11
RNF32	-0.308056	0.000145478	-0.647	0.095
MNX1-AS1	0.439074	0.0062505	-0.664	0.142
PTPRN2	0.284374	0.00796603	0.651	0.38
RPL23AP53	0.234723	0.001519	-1.464	0.000237
TDRP	-0.571509	4.73443e-06	NA	NA
PRAG1	0.513541	3.82052e-06	NA	NA
AC114550.1	0.422591	0.00175821	NA	NA
MFHAS1	0.188589	0.00159996	0.194	0.0762
AC022784.1	-0.279892	0.00712529	NA	NA
MSRA	-0.259571	0.000821717	2.328	2.33e-14
RP1L1	0.259698	0.00489473	NA	NA
LINC00208	-0.500849	0.00112727	NA	NA
C8orf49	-0.422757	0.00573423	NA	NA
FDFT1	0.214908	0.000277948	-2.822	2.26e-20
CTSB	0.299284	0.00012966	-0.075	0.498
OR7E158P	-0.607642	0.00234235	NA	NA
TUSC3	0.565505	0.00128248	-6.107	9.12e-54
AC018437.2	0.54013	0.000171228	NA	NA
MSR1	0.844006	3.61412e-09	NA	NA
AC011586.2	0.231462	0.00302722	NA	NA
AC068880.5	-0.597401	0.0025665	NA	NA
CSGALNACT1	0.476963	0.00055378	2.287	0.000954
SLC18A1	0.517119	0.000203919	0.098	0.819
TMEM97P2	-0.696924	0.00318118	NA	NA
REEP4	0.362524	0.000394734	-0.458	0.00428
PIWIL2	-0.237914	0.00810365	NA	NA
SORBS3	0.20986	0.00878121	1.516	0.53
PEBP4	0.157091	0.00245335	-0.057	0.871
TNFRSF10B	0.236769	0.00652968	-0.431	0.00256
AC107959.2	0.212279	0.00456481	NA	NA
TNFRSF10C	0.549982	0.00195547	1.796	0.00389
TNFRSF10D	0.269516	0.000418389	3.217	2.73e-11
TNFRSF10A	0.306686	0.00130259	-1.23	5.72e-07
R3HCC1	0.191393	0.00462658	-0.514	0.00378
SLC25A37	0.254107	2.62096e-05	-1.371	0.00048
ADAM28	0.915713	1.69257e-05	5.357	1.66e-06
OLFM3	-0.599613	0.00307079	-0.043	0.684
AC120193.1	-0.358592	5.79766e-05	NA	NA
PNMA2	0.376796	0.00155553	NA	NA
AC114485.1	-0.418573	0.00555202	NA	NA
AC090150.1	-0.46431	0.00916601	NA	NA
STMN4	-0.404218	1.26868e-05	-0.057	0.757
CHRNA2	-0.270563	0.00621156	0.561	0.1
EPHX2	-0.565094	5.58575e-06	-4.162	4.9e-18
GULOP	-0.622841	1.36115e-07	NA	NA
AC099567.1	0.363348	0.000752283	NA	NA
SCARA3	-0.293628	0.00193405	0.308	0.606
NUGGC	-0.431913	0.000429518	NA	NA
ZNF395	0.292288	0.00193852	0.888	0.734
FBXO16	-0.17242	0.00560254	NA	NA
EXTL3	-0.196005	0.00161171	NA	NA
AC131254.1	0.297248	0.00681895	NA	NA
AC131254.3	0.522316	0.000565851	NA	NA
AC131254.2	0.77093	0.000144117	NA	NA
MIR3148	1.34188	0.00918009	NA	NA
MAP2K1P1	0.58938	0.00149243	NA	NA
LEPROTL1	0.229532	4.09039e-05	NA	NA
AC090204.1	-0.46139	0.0094869	NA	NA
TTI2	-0.163796	0.00289355	-0.653	5.51e-05
RN7SL621P	-0.864603	0.000311032	NA	NA
DUSP26	-0.316956	0.0015603	-0.07	0.556
AC090993.1	0.343908	0.00900753	NA	NA
LINC01288	0.497158	0.00157719	NA	NA
AC100818.1	0.71248	4.08142e-07	NA	NA
AC090809.1	0.773869	3.61412e-09	NA	NA
CAMTA1	-0.297239	4.97523e-05	-1.376	2.27e-12
ADGRA2	0.550808	2.05138e-07	2.719	0.0562
RAB11FIP1	0.45761	1.54279e-05	0.638	0.748
AC144573.1	0.260319	0.00270117	NA	NA
ADRB3	0.819126	0.00467056	NA	NA
FGFR1	0.40192	0.00143291	2.675	7.23e-07
PLEKHA2	0.231335	9.50474e-05	1.322	0.213
TM2D2	-0.338693	0.000113486	-0.641	9.28e-05
ADAM18	0.330597	0.00550606	-0.098	0.0266
AL355306.2	0.696928	5.56424e-08	NA	NA
AP3M2	0.217229	0.00202848	-0.255	0.0385
PLAT	0.224681	0.00937792	-0.284	0.163
AC083973.1	0.343041	1.9039e-05	NA	NA
IKBKB	0.183549	0.000169394	1.723	0.00031
SLC20A2	-0.154152	0.00559758	0.746	0.754
POMK	0.172556	0.00637387	1.764	0.234
LINC01661	0.720294	7.96176e-05	NA	NA
AC134698.2	0.912465	0.00171862	NA	NA
ASNSP1	0.492075	0.000762886	-1.417	3.73e-54
AC091163.1	0.546592	0.00417804	NA	NA
AC120036.1	0.591175	4.03512e-05	NA	NA
SPIDR	0.207816	0.00255214	0.802	0.364
CEBPD	1.67561	0.000188306	2.356	0.35
AC012413.1	0.330021	0.0088253	NA	NA
PXDNL	0.303763	0.00149243	0.042	0.621
ALKAL1	0.342676	0.00559211	NA	NA
AC009646.2	0.716708	0.000113571	NA	NA
AC022034.1	0.669119	0.00250802	NA	NA
RGS20	0.199613	0.000141324	-0.998	5.02e-05
AC100821.2	-0.366014	0.00514777	NA	NA
XKR4	0.339332	0.000135301	NA	NA
AC046176.1	-0.639288	0.00259436	NA	NA
AC012349.1	0.285111	0.00662625	NA	NA
LINC00968	0.512059	0.00358531	0.696	0.832
AC009597.1	0.498338	0.000576592	NA	NA
AC104051.1	-0.499305	0.00193426	NA	NA
LINC01602	-0.796574	2.78645e-08	-1.06	1.42e-08
FAM110B	-0.443431	0.000678339	0.426	0.805
UBXN2B	-0.231136	0.00900753	0.726	0.449
NSMAF	0.256119	0.000287962	1.446	0.00217
TOX	0.325358	0.00521757	2.796	1.73e-05
AC087664.1	0.495929	0.00130306	NA	NA
AC021393.1	0.249432	0.00241101	NA	NA
CA8	0.720833	2.70487e-08	-4.218	2.34e-14
LINC01301	0.171007	0.000254	0.03	0.767
AL160171.1	0.520307	0.000115383	NA	NA
PRPF38B	0.252131	0.000849648	0.57	0.394
MIR124-2HG	0.47925	0.00551509	NA	NA
AC009879.2	0.543888	0.00463135	NA	NA
AC021321.1	1.36268	3.53939e-06	NA	NA
LACTB2	-0.313114	0.00613013	-0.89	0.000178
TERF1	-0.242289	0.000659182	0.196	0.717
SBSPON	-0.217274	0.00191778	0.56	0.00517
RDH10	0.610394	1.70792e-05	-2.274	1.2e-06
STAU2-AS1	0.589028	0.00415003	0.623	0.0377
LY96	0.286035	0.000227146	NA	NA
AC087672.2	0.274317	0.0017287	NA	NA
AC087627.1	0.679638	0.000170652	NA	NA
PKIA	-0.424142	0.00900148	NA	NA
AC083837.1	-0.385012	0.00484013	NA	NA
CELSR2	-0.289365	0.000101563	-2.722	1.63e-13
FABP5	0.401618	0.000293076	1.058	0.623
AC018616.1	0.430205	0.00462304	NA	NA
IMPA1	-0.235613	0.00515705	-0.505	0.000749
SLC10A5	0.674767	0.000344646	NA	NA
ZFAND1	-0.222757	0.00203309	-0.872	0.000627
CHMP4C	-0.402207	0.00103133	-2.799	1.83e-36
AC060765.1	0.572334	1.18709e-06	NA	NA
ACTBP6	1.56485	0.000191927	NA	NA
GPR61	0.346444	0.00152308	-0.713	0.000443
REXO1L2P	-0.992389	0.00575772	NA	NA
AC100801.1	-0.388093	0.00654277	NA	NA
CNBD1	0.497853	8.53062e-05	NA	NA
AF121898.1	0.606003	1.11143e-06	NA	NA
AC037450.1	0.672486	0.000370547	NA	NA
MMP16	0.556367	0.00139593	-0.014	0.776
AC090578.1	0.364058	0.00114908	NA	NA
AC103409.1	0.462507	2.14141e-05	NA	NA
RUNX1T1	0.795717	0.000344646	NA	NA
AC022695.2	0.871987	1.61602e-05	NA	NA
AC022695.3	1.47813	6.59291e-05	NA	NA
AC091096.1	0.692537	2.6249e-06	NA	NA
AC104211.1	0.318679	0.00510154	NA	NA
FAM92A	-0.2507	0.00110983	NA	NA
GDF6	0.318268	0.00178274	NA	NA
AP002982.1	-0.473733	0.0072898	NA	NA
SUMO2P18	-0.498757	0.00247148	NA	NA
MATN2	-0.308184	0.00298342	0.779	0.0627
ERICH5	-0.325151	0.00525651	NA	NA
POP1	-0.204342	0.00577958	-0.49	0.0474
OSR2	0.385872	0.0025265	-2.274	7.14e-28
AL450468.2	0.560583	0.000234262	NA	NA
AP001574.1	-0.239009	0.00461883	NA	NA
SNX31	-0.198712	0.000382646	NA	NA
NCALD	0.474687	6.12665e-06	-1.342	0.000172
UBR5-AS1	0.15253	0.00549479	0.521	0.659
ATP6V1C1	0.173991	0.00818231	-0.183	0.0208
LINC01181	0.331993	0.0086036	NA	NA
BAALC-AS2	0.357885	0.00339	0.333	0.397
BAALC	0.471014	0.000251286	3.778	0.011
KCNC4	0.272271	0.00157678	1.355	0.00281
DPYS	-0.304631	0.000487566	-0.043	0.791
SLC16A14P1	-0.621806	0.000659182	NA	NA
AC025366.1	0.464296	0.00541463	NA	NA
LINC01608	0.412916	0.000385047	-3.503	1.66e-92
LINC01609	0.410979	0.000357461	NA	NA
LINC02237	0.446915	0.000194481	NA	NA
RAD21	0.253292	0.00227058	-0.223	0.296
PER3	-0.332902	0.000215067	-1.915	1.37e-07
CYMP	0.460836	0.00496012	NA	NA
ENPP2	0.334056	0.000344944	1.581	0.081
KCNA2	-0.528044	9.84862e-05	0.111	0.839
AC037486.1	-0.421551	0.00167199	NA	NA
LINC01151	-0.276729	0.000817022	NA	NA
AC100872.1	-0.463677	0.00304606	NA	NA
DERL1	0.243292	0.000923503	-0.14	0.199
CD53	0.677213	6.83079e-06	NA	NA
ZNF572	0.308283	0.00503414	NA	NA
RN7SL590P	-0.714668	0.000198502	NA	NA
LINC00861	0.37386	0.000856611	-0.789	0.0473
CASC11	-0.225485	0.00785782	NA	NA
PVT1	0.220452	7.25218e-05	-2.216	0.000113
DRAM2	0.255598	0.00355186	NA	NA
ADCY8	0.420543	0.000483189	NA	NA
AC104257.1	0.912354	0.00204847	NA	NA
KCNQ3	0.360906	1.79253e-05	NA	NA
ST3GAL1	0.175057	7.77958e-05	2.508	3.92e-10
CHI3L2	0.262424	0.00434479	0.876	0.104
MTCO1P49	0.624192	0.00146624	NA	NA
AC133634.1	0.476214	0.000103396	NA	NA
AC105180.1	0.531109	2.51972e-06	NA	NA
MIR30B	0.63287	0.00195547	NA	NA
AC083843.2	0.397367	0.000501197	-0.057	0.322
LINC01591	0.45803	0.00116606	NA	NA
HIGD1AP12	1.24157	0.00121167	NA	NA
LINC00051	0.643007	0.000296257	NA	NA
ARC	0.415874	0.00182247	NA	NA
AP006547.1	0.462972	0.00357755	NA	NA
PSCA	0.703075	0.00121459	NA	NA
THEM6	0.155403	0.0034455	0.136	0.874
GML	0.322614	0.00329552	NA	NA
LY6H	0.733279	3.76677e-05	NA	NA
GPIHBP1	0.597192	2.82064e-05	-0.028	0.671
RHPN1-AS1	0.363222	0.00318118	NA	NA
AC067930.3	0.323679	0.000370142	NA	NA
MROH6	0.37265	0.00149146	2.019	0.00897
AC067930.5	0.524318	0.00204216	NA	NA
TSTA3	0.304263	0.000810267	-1.021	0.000312
AC234917.1	1.01022	0.00303737	NA	NA
C1orf162	0.418392	0.000977449	4.457	3e-10
BOP1	0.22725	0.00698034	-0.864	0.000741
DGAT1	0.24059	0.00541903	-0.283	0.448
AC084125.2	1.02802	8.38172e-06	NA	NA
AF186192.2	0.442878	0.00396634	NA	NA
AL358976.1	0.748696	0.00109809	NA	NA
VLDLR-AS1	0.302342	0.00509075	0.097	0.256
VLDLR	0.322631	0.00571211	0.922	0.0475
KCND3	-0.440464	0.00755587	0.056	0.899
SLC1A1	-0.464881	0.000419632	NA	NA
SPATA6L	-0.393135	1.29723e-06	0.321	0.591
LINC01750	-0.400421	0.00256382	NA	NA
AL445426.1	-0.445461	0.000289492	NA	NA
AL161443.1	0.249143	0.0044404	NA	NA
DMAC1	0.38467	0.00142328	NA	NA
AKAP8P1	1.157	0.000883512	-0.138	0.539
AL353595.1	0.473513	8.14181e-05	NA	NA
AL589678.1	0.626275	1.26405e-05	NA	NA
LURAP1L-AS1	-0.425868	0.00122028	NA	NA
LURAP1L	-0.551859	0.000529145	NA	NA
Y_RNA	-1.29509	0.000264892	NA	NA
AL161449.2	-0.625139	0.000105259	NA	NA
AL583785.1	0.506131	0.00888385	NA	NA
RPL3P11	-0.768356	0.00544369	NA	NA
SAXO1	0.302826	0.00122361	NA	NA
HAUS6	0.210513	0.000780332	NA	NA
AL391834.2	0.90812	0.000237915	NA	NA
SLC24A2	0.371372	0.0031741	-0.454	1.04e-10
IFNW1	0.613265	0.00932127	0.043	0.887
AL359922.1	0.211732	0.00555202	NA	NA
AL357055.3	-0.177362	0.00749389	NA	NA
MOB3B	0.278567	0.00161758	-0.516	0.0073
LINGO2	0.580122	1.59433e-06	NA	NA
MAGI3	-0.327484	0.00966543	NA	NA
LINC01243	0.653825	0.000218145	NA	NA
AL589642.1	0.429207	0.00742015	NA	NA
TMEM215	0.576243	0.00318808	NA	NA
AL157884.3	0.453953	0.00051454	NA	NA
CHMP5	0.193228	0.00387756	-0.582	0.191
AQP3	0.319159	0.000678937	-0.941	0.499
TRBV25OR9-2	0.78725	0.00755912	NA	NA
PRSS3	-0.308363	2.10629e-05	-0.245	0.000798
UBE2R2-AS1	-0.203302	0.000345583	0.454	0.788
RN7SKP114	0.602631	0.000314216	NA	NA
UBAP1	-0.132152	0.00308218	0.822	0.00872
CNTFR	-0.466114	0.000120732	-0.077	0.163
IL11RA	-0.30143	0.00374989	2.08	0.00085
HIPK1	0.194695	0.00985208	1.238	0.00276
VCP	-0.147987	0.00410753	-0.416	0.0272
UNC13B	-0.295938	0.0040515	-1.652	0.077
RPS29P17	-0.787923	0.00348856	NA	NA
AL133410.1	-0.174836	0.0021343	NA	NA
NPR2	-0.411403	8.85475e-06	NA	NA
AL138752.2	-0.131656	0.00031435	NA	NA
AL135785.1	-0.318658	4.50451e-06	NA	NA
DENND2C	-0.675049	3.66521e-07	0.012	0.807
AMPD1	-0.41842	4.84727e-06	NA	NA
BX664727.3	1.06885	0.00023176	NA	NA
PTGER4P2	0.678805	0.00237394	0.043	0.252
AL512625.3	0.410685	0.00494729	NA	NA
DUX4L50	0.711471	0.000152963	3.299	3.31e-10
RP11-391M20.1	0.555932	6.70685e-05	NA	NA
LINC01762	-0.25894	0.00370687	NA	NA
FXN	-0.252781	0.000891855	0.012	0.291
TJP2	-0.26532	0.00456692	-1.219	0.00294
FAM189A2	-0.384373	0.00908045	NA	NA
TRPM3	-0.300506	0.000101429	-0.014	0.182
IGSF3	-0.180402	0.00354688	-2.919	4.52e-37
ALDH1A1	-0.293283	0.00941476	-3.766	0.0341
GNA14	0.217713	0.00635035	0.429	0.771
AL353705.2	0.521107	0.00868213	NA	NA
AL161912.1	0.647233	3.0803e-05	NA	NA
AL161912.4	0.969451	0.000269892	NA	NA
AL161782.1	0.551032	0.00078232	NA	NA
AL390838.1	0.350641	0.00254187	NA	NA
UBE2V1P10	-1.03262	0.00868383	NA	NA
AL354897.1	-0.827048	4.8072e-06	NA	NA
CTSL3P	0.352712	0.00451734	NA	NA
AL451142.1	-0.539754	0.00578671	NA	NA
AL451142.2	-0.541639	0.000586303	NA	NA
GADD45G	1.35783	0.000242614	NA	NA
AL606807.1	-0.359595	8.21611e-06	NA	NA
AL158071.5	0.335375	0.000624597	NA	NA
BEND3P2	0.49468	0.00742737	NA	NA
AL136097.3	0.349957	0.00323598	NA	NA
PTPDC1	0.172662	0.0070352	NA	NA
NUTM2F	-0.321346	0.00625651	NA	NA
C9orf3	-0.155559	0.00874568	NA	NA
FANCC	-0.259392	1.45597e-05	-0.832	0.000381
PTCH1	-0.325727	0.0024962	-1.746	0.405
LINC00476	-0.210934	0.000410804	1.234	0.146
ERCC6L2	-0.138488	0.00994407	1.086	0.239
LINC00092	-0.202511	0.00714347	0.31	0.302
AL449403.2	0.427621	0.00748647	NA	NA
AL160269.1	-0.58169	3.09352e-06	NA	NA
SLC35D2	-0.303193	0.000569789	NA	NA
HABP4	-0.32426	0.000667822	-1.828	1.58e-09
CDC14B	-0.593786	7.42309e-06	-1.689	0.000176
STRA6LP	-0.416139	0.000606811	NA	NA
CCDC180	-0.681161	0.00307776	1.256	0.00173
TSTD2	-0.214237	0.00214243	0.568	0.611
ANP32B	0.169279	0.00984453	-1.463	1.07e-08
COL15A1	0.348479	0.00070627	-1.649	4.85e-10
TGFBR1	0.319462	0.00079308	-0.3	0.589
KRT8P11	-0.72355	8.89408e-08	-0.245	0.000834
NAMA	-0.337128	0.00118537	NA	NA
MSANTD3	-0.264997	0.00241085	-0.792	0.00577
MSANTD3-TMEFF1	-0.343888	0.000260183	-0.721	0.073
ALDOB	-0.456706	0.000646934	0.118	0.638
TMEM246	-0.332075	0.00843085	-1.937	6.56e-08
RNF20	-0.236506	0.000352364	NA	NA
GRIN3A	-0.345672	0.00567339	0.404	0.0146
AL359182.2	0.423549	0.00612051	NA	NA
LINC01505	-0.238691	0.00995381	NA	NA
AL807761.3	-0.482869	0.000344646	NA	NA
AL445487.1	-0.43348	0.00234555	NA	NA
GAPDHP58	-0.676581	0.00777155	NA	NA
ACTL7B	-0.544205	5.36229e-05	NA	NA
HSD3BP3	-0.573562	0.00251241	NA	NA
PALM2	-0.360888	0.00525651	0.014	0.757
AL592463.1	0.487029	0.00344794	NA	NA
LRRC37A5P	-0.360673	0.00161401	NA	NA
PHGDH	-0.253757	0.00842023	-1.856	0.0127
HMGCS2	-0.399245	0.00836188	-0.029	0.258
POLE3	0.32567	0.00180606	NA	NA
REG4	-0.266029	0.00941144	0.057	0.035
AL162727.3	0.361945	0.000800338	NA	NA
AL162727.1	-0.306312	0.00977996	NA	NA
ZNF618	-0.17128	0.00200013	0.751	0.4
AMBP	-0.455489	0.000154442	-0.014	0.591
KIF12	-0.411128	0.000267152	-0.029	0.777
ATP6V1G1	0.215057	0.00973202	-0.384	0.241
AL390240.1	1.0272	0.00139158	NA	NA
LINC00474	-0.591206	2.72391e-05	NA	NA
PAPPA	-0.726968	5.66646e-07	NA	NA
C5	-0.350132	0.000377726	2.331	6.31e-06
LHX6	0.366163	0.000231223	-2.565	0.0354
FAM72B	0.443659	0.00907249	-2.424	1.56e-11
RP11-439A17.10	0.544487	0.00322234	NA	NA
MAPKAP1	-0.109124	0.00623147	-0.115	0.142
AL589923.1	-0.366158	1.07841e-06	NA	NA
AL162391.1	-0.439617	7.12854e-05	NA	NA
ZBTB43	-0.21197	4.17822e-05	0.391	0.845
FPGS	0.2432	0.000121428	0.646	0.604
ENG	0.251254	6.95433e-05	4.098	0.000125
GOLGA2	-0.280388	1.0687e-05	-1.984	1.27e-15
SWI5	-0.201536	0.00403889	-3.167	9.68e-24
TRUB2	-0.379251	1.0687e-05	-1.457	6.23e-08
SLC27A4	-0.268467	0.00148143	-0.094	0.698
RP11-417J8.2	0.689006	0.000511028	NA	NA
SET	0.24268	0.000227146	-1.514	1.79e-11
ZDHHC12	0.359969	0.000390144	NA	NA
DOLPP1	-0.244009	0.00512043	-1.123	2e-05
AL158151.4	0.477734	0.00953556	NA	NA
AL391056.1	0.278663	0.00297426	NA	NA
ASB6	0.318507	0.00582128	NA	NA
GPR107	0.118375	0.00798447	NA	NA
PRDM12	-0.206078	0.0098513	-0.135	0.0937
AIF1L	0.344159	0.00285922	0.631	0.21
FAM78A	0.371459	0.00149372	-0.255	0.154
PRRC2B	0.175767	0.00179741	0.968	0.0128
RAPGEF1	0.199834	0.00705245	1.183	0.23
TTF1	0.140423	0.00690376	NA	NA
BARHL1	0.412378	0.00402759	NA	NA
SPACA9	0.270608	0.00383206	NA	NA
OBP2B	-0.316331	0.00839229	NA	NA
LCN1P1	-0.414927	0.00482771	-0.124	0.233
MED22	0.235316	0.00281057	-0.148	0.531
ANKRD20A14P	0.683956	0.00200882	NA	NA
SURF1	0.288168	0.00279385	-0.097	0.878
SLC2A6	0.274101	0.00498587	2.119	0.000269
DBH	-0.316862	0.0057726	0.239	0.129
PPP1R26	-0.424515	0.00335096	-1.621	0.00692
AL355574.1	0.254699	0.000961252	NA	NA
QSOX2	0.201151	0.00956899	-0.159	0.533
AC174065.1	0.342749	0.00206614	NA	NA
DNLZ	0.398638	0.000173918	-0.196	0.616
ENTR1	0.208722	0.0044404	NA	NA
AL590226.1	0.838104	0.0059516	NA	NA
SNHG7	0.306778	0.000954563	0.396	0.534
AL355987.1	0.649804	0.00564033	NA	NA
C8G	0.497937	0.00263559	-0.859	0.000254
AL929554.1	1.13293	4.25925e-05	NA	NA
TPRN	0.267102	0.00709655	-0.534	0.137
AL591424.1	-0.363488	0.00340216	NA	NA
AL954642.1	-0.652984	0.000791426	NA	NA
LARP4B	0.131466	0.00555623	0.598	0.247
PITRM1	-0.21498	0.00379954	0.242	0.617
RNU6-163P	0.781362	0.0022135	NA	NA
UCN3	-0.27787	0.00463566	NA	NA
CALML3-AS1	-0.380395	1.92006e-06	NA	NA
RN7SL445P	-0.650291	0.00900696	NA	NA
SRGAP2B	0.268179	0.000599178	0.46	0.539
GDI2	0.128994	0.00446969	0.149	0.458
ANKRD16	-0.172547	0.000101891	NA	NA
IL15RA	0.140749	0.00385708	-0.32	0.255
IL2RA	0.229425	0.00441222	1.427	0.0211
RPL32P23	0.765198	0.000762616	NA	NA
LINC02665	0.698798	0.00473596	NA	NA
SFMBT2	0.452847	0.000717109	0.488	0.81
AL139125.1	1.00888	5.66646e-07	NA	NA
GATA3	0.344897	0.00284716	1.096	0.495
CDC123	0.202148	0.0012474	-0.564	0.00233
AL353586.1	-0.287472	0.000401275	NA	NA
UCMA	-0.23178	0.00407755	NA	NA
BEND7	-0.400916	0.000548573	-3.069	2.15e-09
SUV39H2	0.197776	0.00421287	-0.357	0.0267
DCLRE1C	0.152098	0.00384909	2.019	6.65e-11
ITGA8	0.380205	0.00444712	NA	NA
HACD1	0.365403	0.000584864	2.478	3.72e-08
NBPF9	-0.399521	0.00026885	1.042	0.055
AL450384.2	-0.792869	0.000390698	NA	NA
NSUN6	-0.254177	0.00200269	0.41	0.892
LINC02643	0.313038	0.00111877	NA	NA
OTUD1	0.486908	0.00705356	1.777	0.00169
AL355798.1	0.404134	0.00722671	NA	NA
AL160287.1	-0.30933	2.81419e-05	NA	NA
FAM238C	-0.262887	0.00672862	NA	NA
ARMC4P1	-0.225568	0.00453096	NA	NA
AL355493.1	-0.488547	3.95987e-05	NA	NA
TRIAP1P1	-0.9767	0.00299648	NA	NA
MKX	-0.477618	0.00177063	0.07	0.784
ARMC4	-0.538606	0.000155834	0.043	0.705
U3	-0.489603	0.00371276	0.882	0.594
LINC01517	-0.38139	0.00151116	NA	NA
LYZL1	-0.415398	9.35353e-05	NA	NA
AL590068.1	0.83705	0.00113854	NA	NA
LYZL2	-0.300642	6.15347e-05	NA	NA
ZNF438	0.221073	0.00958327	2.629	7.87e-08
AL161932.2	0.419049	0.00862667	NA	NA
LINC00838	0.377567	0.00761371	NA	NA
PARD3	-0.570653	1.05405e-07	-2.241	0.00288
SS18L2P1	-0.781641	0.00104696	NA	NA
PRDX2P2	-0.740606	1.99988e-06	NA	NA
LINC02635	-0.298245	0.00278793	NA	NA
AL392046.1	-0.234286	0.00146007	NA	NA
CREM	-0.181632	0.000345888	-2.411	2.23e-17
LINC02634	-0.291311	0.00908045	NA	NA
PCAT5	0.7481	7.13327e-07	NA	NA
AL590730.1	0.853947	0.000369467	NA	NA
NAMPTP1	1.07602	0.000430738	NA	NA
ANKRD30A	0.347475	0.00458867	-0.014	0.535
FXYD6P2	-0.708821	0.00850102	NA	NA
LINC01518	-0.540057	7.26586e-05	NA	NA
RSU1P1	-0.557468	0.00669062	NA	NA
AL022344.1	-0.631014	1.80874e-05	NA	NA
BMS1	-0.197673	0.000537028	-1.118	2.4e-09
HNRNPF	0.204519	0.00297754	-1.279	1.42e-08
ZNF239	0.40563	9.54662e-07	-1.854	2e-06
ZNF485	0.255102	0.00248374	-0.678	0.0144
C10orf25	0.365872	0.000323673	2.122	1.08e-13
RBP3	-0.306143	0.00132852	NA	NA
AC068898.1	0.464778	0.000287827	NA	NA
TMEM273	0.383934	0.000694374	NA	NA
PARG	-0.180117	0.00573177	-0.31	0.0139
TIMM23	0.274328	0.00947787	-1.432	2.85e-07
ASAH2	-0.541924	0.000746174	-1.971	1.09e-16
DYNC1I2P1	-0.427104	0.00200954	-0.074	0.638
ASAH2B	-0.410464	0.00470428	-3.008	7.85e-40
PRKG1	-0.707903	0.000324967	NA	NA
PCDH15	0.307572	0.00347897	NA	NA
GAPDHP21	-0.627316	0.00655107	NA	NA
PRKAB2	-0.250175	0.00133384	-0.438	0.00451
SLC2A5	0.357777	0.00625019	4.521	3.56e-05
SLC16A9	0.513089	5.73214e-06	NA	NA
CCDC6	0.185723	0.000925165	NA	NA
CABCOCO1	0.320471	0.00548051	NA	NA
LINC02625	0.349487	0.00276527	NA	NA
LINC00624	-0.372147	0.000343516	1.525	0.00179
DNAJC12	-0.310183	0.00579259	-3.335	7e-08
MYPN	-0.206977	0.000237506	-0.029	0.526
LINC02640	-0.399886	0.00048606	NA	NA
HNRNPH3	0.33697	0.00150487	-0.882	1.38e-08
SRGN	0.560139	5.96706e-05	2.349	8.79e-05
NEUROG3	1.05192	0.000473883	NA	NA
LINC02651	-0.398145	0.00525651	NA	NA
SAR1A	-0.151753	0.00986398	-0.841	3.01e-06
PALD1	0.347863	3.09751e-05	1.456	0.0881
ADAMTS14	0.431983	2.05138e-07	-4.621	1.72e-10
PCBD1	0.373922	2.02003e-06	-1.345	0.000505
UNC5B	0.213896	0.00161596	-2.215	9.25e-05
SLC29A3	-0.172364	0.00463965	0.994	0.0684
AC073370.1	0.558873	0.000240946	NA	NA
DNAJB12	0.248268	0.000190127	0.504	0.235
MICU1	-0.166684	0.00164625	-0.797	3.64e-06
PLA2G12B	-0.27984	0.00387639	NA	NA
FAM149B1	-0.279342	0.00318796	0.435	0.862
FUT11	0.184255	0.00774141	-0.415	0.039
AC063962.1	0.536752	0.00220947	NA	NA
COMTD1	0.933502	1.52759e-05	-1.887	1.72e-06
KCNMA1	-0.378003	9.69176e-05	0.046	0.668
AL731556.1	-0.445144	9.3529e-05	NA	NA
RPS24	0.198153	0.000135761	-0.649	0.634
ZMIZ1	0.170237	0.00632712	1.518	0.0685
EIF5AL1	-0.639216	0.000465411	-0.366	0.00245
SFTPA2	-0.411928	0.00447856	-0.202	0.306
MBL3P	-0.53275	0.00241816	NA	NA
SFTPA1	-0.385695	0.0037756	-0.141	0.484
AL512662.2	-0.1938	0.00395907	NA	NA
LINC00857	-0.200228	0.00496031	-0.269	0.0117
MAT1A	-0.33738	0.00262965	-0.263	0.00607
CERNA2	-0.465856	0.000108564	NA	NA
C10orf99	-0.338423	0.00374722	NA	NA
CDHR1	-0.32929	0.000326335	-0.57	0.0863
RGR	-0.285275	0.000403186	NA	NA
OPN4	-0.27427	0.00221525	NA	NA
LDB3	-0.249353	0.000268863	-0.164	0.197
BMPR1A	-0.403917	1.70588e-05	-1.749	1.05e-05
PAPSS2	-0.255894	0.000220105	1.394	0.0715
KLLN	0.315236	0.00410056	0.579	0.0562
PTEN	0.239553	0.00096963	2.032	0.000283
MED6P1	0.468743	0.00806529	NA	NA
LIPN	-0.368624	0.0061088	0.546	0.604
RCBTB2P1	-0.562387	0.00299845	NA	NA
SLC16A12	-0.341448	8.43306e-06	NA	NA
PANK1	-0.249506	0.00827764	-0.426	0.0367
LINC01374	0.866265	4.08454e-07	NA	NA
LINC01375	0.716427	1.80309e-05	NA	NA
SNRPD2P1	0.880072	0.00619892	NA	NA
RN7SKP143	1.07944	0.00224988	NA	NA
LINC02653	0.567286	0.000540176	NA	NA
HTR7	0.386831	0.00164687	0.453	0.399
LINC00502	-0.444169	0.000189288	NA	NA
NUDT9P1	-0.825744	2.84428e-05	NA	NA
PCGF5	-0.304656	0.00209513	NA	NA
CYP26C1	0.50319	0.000999604	0.082	0.492
MYOF	0.189299	0.00893161	2.391	0.117
FFAR4	0.247852	0.00459761	0.111	0.282
SLC35G1	-0.269909	0.0087077	-1.287	0.0023
CYP2C59P	1.41823	5.09593e-05	NA	NA
AL157834.1	0.279644	0.0038376	NA	NA
BLNK	-0.214432	0.00419265	2.92	0.0473
AL136181.1	0.508104	0.000780525	NA	NA
RPL12P27	-0.495013	0.00499102	NA	NA
FRAT1	0.919899	6.90915e-05	1.484	0.0437
PGAM1	0.274053	0.00614824	-1.772	2.6e-05
ANKRD2	-0.294256	0.000363458	-0.07	0.455
SFRP5	0.355979	0.00312786	0.075	0.0435
GOLGA7B	0.313898	0.00124697	0.105	0.771
CNNM1	-0.32064	0.000649189	NA	NA
SLC25A28	0.333772	3.10126e-05	1.619	6.25e-06
AL353719.1	0.776537	0.00702179	NA	NA
ABCC2	-0.263722	0.00697268	1.007	0.000391
CPN1	-0.331649	0.000221793	-0.07	0.25
CYP2C23P	-0.375005	0.000108817	NA	NA
SPSB1	-0.374842	7.38499e-05	0.379	0.102
TWNK	0.279026	0.00491404	NA	NA
PDZD7	0.198887	0.00710059	0.865	0.355
LDB1	0.199648	0.0021683	NA	NA
ELOVL3	0.534491	0.00190519	NA	NA
FBXL15	1.41377	0.000222277	-0.87	0.00149
RPARP-AS1	0.247039	0.000584426	-0.8	0.708
MFSD13A	1.02861	0.00345547	NA	NA
TRIM8	0.205171	0.00433811	1.609	0.00483
CNNM2	-0.183941	0.00165357	0.89	3.28e-06
CALHM2	0.366076	3.28807e-05	3.409	7.35e-05
AL139339.1	0.30479	0.00235175	NA	NA
STN1	0.185399	0.00432679	NA	NA
CFAP43	-0.218879	9.94958e-05	NA	NA
AL161646.1	-0.235052	0.00331431	NA	NA
SORCS1	0.384411	0.00409826	-1.428	0.00352
LINC01435	0.320139	0.00250139	NA	NA
PDCD4	0.234204	0.00266374	0.639	0.596
AL355863.1	-0.861734	0.000393465	NA	NA
GPAM	-0.481739	0.00670389	NA	NA
TECTB	-0.52886	0.00128656	NA	NA
GUCY2GP	-0.265901	0.000218669	NA	NA
LINC02606	-0.232209	0.00737473	NA	NA
RNVU1-17	1.22969	0.00389688	NA	NA
PLEKHS1	-0.289694	0.00666854	NA	NA
LINC02626	-0.684983	4.54391e-06	NA	NA
GFRA1	-0.688149	0.00233838	0.042	0.643
PNLIPRP3	-0.391603	0.00307953	NA	NA
PNLIPRP2	-0.391428	0.00324002	-0.029	0.281
HSPA12A	-0.491792	4.61209e-07	-0.097	0.466
ENO4	-0.624128	8.82013e-05	NA	NA
SHTN1	-0.418069	0.00315165	-2.791	6.5e-06
LINC00867	-0.417516	0.00258023	NA	NA
NANOS1	0.300769	0.00185579	-0.172	0.678
EIF3A	0.222741	0.00132852	0.277	0.755
INPP5F	0.191911	0.000370142	0.602	0.804
NACAP2	2.00585	0.000229437	NA	NA
PLPP4	0.238266	0.00788781	NA	NA
ATE1	-0.236103	7.02777e-05	1.248	0.00746
DMBT1P1	-0.278582	0.00120385	NA	NA
ACADSB	-0.346706	9.36688e-05	0.795	0.161
HMX2	0.591561	0.00334765	-0.401	0.79
NKX1-2	-0.504975	0.000924834	NA	NA
AL157888.1	0.443884	0.00753611	NA	NA
MMP21	-0.211197	0.00281057	0.202	0.101
PTPRE	0.304523	0.00463044	5.54	1.66e-13
LINC01163	-0.357888	0.00441811	NA	NA
AL390763.1	-0.768457	0.000365481	NA	NA
EBF3	0.315374	0.00428639	0.322	0.00105
PPP2R2D	-0.140995	0.00668026	NA	NA
BNIP3	-0.233779	0.00131024	-3.048	7.42e-23
LINC01166	-0.253789	0.00318472	NA	NA
UTF1	1.48272	5.41471e-08	0.061	0.00769
VENTX	0.549448	0.000117745	0.332	0.0571
AC136475.9	0.597678	0.000433449	NA	NA
IRF7	0.478541	0.000878321	1.806	0.0193
AC068580.2	0.558363	0.00197935	NA	NA
LSP1	0.315902	0.00828171	5.735	2.33e-06
MIR4686	-0.791678	5.0715e-05	NA	NA
ASCL2	0.522324	0.00161795	1.619	2.98e-05
CD81	0.221596	0.00777396	-0.758	0.031
PHLDA2	0.947401	0.000971742	-4.412	7.6e-18
NAP1L4	0.161291	0.00164399	-0.155	0.116
MRGPRE	0.459894	0.00813255	0.028	0.708
AC123788.1	0.516123	0.0085976	NA	NA
AP006294.1	-0.929463	0.00225755	NA	NA
ART1	-0.305933	0.000277948	0.057	0.797
RHOG	0.276588	0.00725194	0.359	0.789
AC015689.2	-0.785002	1.70792e-05	NA	NA
HIST2H2BE	0.710847	0.00157011	NA	NA
C11orf40	-0.30382	0.00231632	NA	NA
OR51D1	-0.404028	0.00998989	NA	NA
OR51E2	-0.420227	0.00234657	NA	NA
PIK3CD	0.317346	0.00956899	1.944	8.69e-05
OR51L1	-0.559945	0.0040192	NA	NA
OR52J2P	-0.894551	0.000148414	NA	NA
OR52J3	-0.625989	0.00856061	NA	NA
OR52E3P	-0.75465	0.0018243	NA	NA
OR51A1P	-0.735534	0.00709258	NA	NA
HBG1	-1.20275	0.00370687	-10.343	8.43e-10
PLEKHO1	0.295174	0.00234405	2.602	2.93e-07
OR56A3	-0.567853	0.000154703	NA	NA
RN7SL480P	-0.528845	0.00384854	NA	NA
AC068733.2	-0.734577	0.00185456	NA	NA
HPX	-0.308207	0.00183623	NA	NA
TRIM3	-0.214502	0.00147678	NA	NA
ZNF214	-0.485838	0.00255389	-0.256	0.204
NLRP14	-0.460155	0.00123686	-0.117	0.00806
PPFIBP2	-0.345824	0.00728965	NA	NA
CYB5R2	-0.447715	0.00347532	-3.21	7.98e-10
OVCH2	-0.359575	0.000264892	NA	NA
CASC23	-0.448132	0.000751026	NA	NA
RPL27A	0.310736	1.23737e-05	-0.767	0.116
AC079296.1	0.251797	0.000869659	NA	NA
DENND5A	0.2493	0.000268863	0.812	0.76
IPO7	0.130259	0.00708142	NA	NA
TARS2	-0.239227	0.000355455	-0.79	0.000155
AC011979.2	0.744122	0.000490091	NA	NA
SWAP70	0.418055	9.3893e-06	1.857	0.000145
AC026250.1	0.298462	0.00127597	NA	NA
AC111188.1	-0.240536	0.00531599	NA	NA
MICAL2	0.127083	0.00290837	-0.668	0.0134
ADAMTSL4-AS1	0.26393	0.000903814	2.454	2.17e-06
LINC02548	0.669367	1.10191e-06	NA	NA
AC027779.1	0.441015	0.00101623	NA	NA
RNA5SP331	1.6697	0.00167541	NA	NA
AC022240.1	0.867861	1.10875e-07	NA	NA
PSMA1	0.276665	0.00289355	-0.471	0.22
PLEKHA7	-0.259011	0.000161041	1.305	8.7e-06
OR7E14P	-0.301939	0.00735551	0.124	0.00374
SERGEF	-0.230343	0.00147298	-0.862	0.00815
CLSTN1	0.264205	0.00176321	0.931	0.0866
NAV2	-0.433513	2.86672e-05	0.222	0.811
NELL1	0.309294	0.00324012	NA	NA
AC100768.2	0.441854	0.00413394	NA	NA
SETDB1	-0.157761	0.00206199	1.069	2.08e-06
LGR4	-0.436937	0.00163094	-2.36	0.0925
AC100771.2	-0.313012	0.00522126	NA	NA
BDNF-AS	-0.275961	0.0087664	0.754	0.0588
ANXA9	-0.3891	2.92754e-08	-0.183	0.67
AL035078.4	0.233806	0.00492882	NA	NA
BNIPL	-0.131114	0.0096699	NA	NA
WT1	0.687989	7.26586e-05	-1.487	0.165
WT1-AS	0.766095	2.22511e-07	NA	NA
EIF3M	0.414498	1.14058e-05	-1.132	5.34e-05
CSTF3-DT	0.321768	0.000570349	NA	NA
HIPK3	0.228517	0.00139781	2.466	6.08e-05
LMO2	0.405755	0.00075618	1.265	0.0382
AL137224.1	-0.292794	0.000833773	NA	NA
AC103798.1	0.625234	1.58744e-05	NA	NA
LINC01499	0.358434	0.00140528	NA	NA
AC079917.1	0.392254	0.00210823	NA	NA
CTNNBIP1	0.175351	0.00472582	NA	NA
AC068205.1	0.28284	0.00268666	NA	NA
AC010768.4	-0.664283	7.96176e-05	NA	NA
CD82	0.194605	0.00157719	2.578	9.74e-07
AC018716.2	-0.296537	0.00225543	NA	NA
SLC35C1	0.235207	0.00242499	NA	NA
RFX5	0.293628	0.00187308	1.374	9.22e-05
DGKZ	0.280447	0.00181436	1.936	1.21e-05
AL391069.2	0.647014	0.00128656	NA	NA
AC090559.1	0.34783	0.000343543	NA	NA
RAPSN	-0.356302	0.00375673	0.594	0.127
CELF1	0.187094	0.000837327	1.138	0.00637
FAM180B	0.419272	0.000639377	0.95	0.0117
AC023232.1	0.631511	0.00444704	NA	NA
OR4C4P	0.635249	0.0038975	NA	NA
AC136759.1	0.365865	0.000287309	NA	NA
CELF3	0.343013	0.000672665	-0.042	0.642
LZIC	-0.235347	0.0072383	-1.04	2.13e-05
AP002512.3	0.672149	0.0052147	NA	NA
FADS2P1	0.411083	0.00476267	NA	NA
CYCSP26	1.58189	0.00873801	NA	NA
OR9Q2	0.63338	0.00649872	NA	NA
OR5B12	0.782508	0.00783717	NA	NA
AP003557.1	0.428864	0.00167011	NA	NA
OR5B21	1.12556	0.000221838	0.214	0.331
OR5A1	0.399346	0.00402833	NA	NA
OR4D10	0.494	0.00131704	NA	NA
OOSP1	0.755763	2.75396e-05	-0.17	0.141
AP000790.1	0.783802	6.62619e-06	NA	NA
OOSP4B	0.495825	0.00123722	NA	NA
MS4A3	0.557879	0.00819462	0.663	0.36
MS4A6A	0.752097	8.23451e-06	5.108	0.237
MS4A4A	0.401924	0.00242335	NA	NA
MS4A1	0.569382	0.00128504	3.612	6.29e-06
MS4A13	0.460581	0.00118527	-0.251	0.0118
ZP1	0.230786	0.00977904	-0.08	0.749
PGA5	-0.539373	0.000101429	NA	NA
PUDPP2	0.356676	0.00110983	NA	NA
AP002754.2	0.487423	0.00454037	NA	NA
BEST1	0.306234	0.000108165	1.627	0.000128
FTH1	0.811405	0.000359188	-2.079	0.000128
INCENP	0.155058	0.00929768	-0.717	0.00256
MTA2	0.161341	0.00420738	0.037	0.33
LBHD1	0.467563	2.82958e-05	-0.452	0.575
HNRNPUL2-BSCL2	0.227213	0.00752395	-0.505	0.0156
POLR2G	-0.248164	0.00456886	-1.011	4.36e-06
TMEM223	0.3702	0.00229842	-0.202	0.459
SLC3A2	0.206733	0.000436457	-1.305	3.48e-07
AP000753.1	0.279472	0.00318171	NA	NA
ATL3	0.182868	0.00562168	0.094	0.72
C11orf95	0.229282	0.00909227	0.689	0.105
AP003774.3	0.539884	0.00166512	NA	NA
AP001462.1	1.43413	0.00835821	NA	NA
MAP4K2	0.296249	8.80432e-05	1.767	9.47e-05
MIR194-2HG	0.41131	0.00431408	NA	NA
MAJIN	-0.132867	0.00668026	NA	NA
SAC3D1	0.276787	0.00275203	-1.051	0.00378
AP003068.2	-0.47881	2.2936e-05	NA	NA
AP000769.1	-0.251733	0.00170935	NA	NA
EHBP1L1	0.303414	7.04227e-05	1.001	0.68
KCNK7	0.345498	0.000273389	0.896	0.00403
AP5B1	0.437078	0.00147678	1.195	0.126
EIF1AD	0.234931	0.00140307	-1.153	2.38e-07
AP006287.2	0.606402	0.00321677	NA	NA
AP001107.1	0.95715	0.00904974	NA	NA
AP001107.6	0.498603	0.00147678	NA	NA
SNORA43	0.794116	0.00210154	NA	NA
AP002748.4	0.450501	0.00430136	NA	NA
ZDHHC24	0.239429	0.00979271	1.488	1.69e-06
RBM14-RBM4	0.258164	0.000572836	1.859	1.91e-06
GRK2	0.261692	0.00590072	NA	NA
CORO1B	0.413359	9.84862e-05	-0.891	0.142
TMEM134	0.317098	0.000150066	-0.514	0.354
AIP	0.190079	0.00812814	-0.44	0.126
AC004923.1	-0.275972	0.00032178	NA	NA
AP003071.2	-0.454476	0.000290547	NA	NA
AP000439.2	-0.282113	0.00111562	-0.098	0.157
LINC01488	-0.328666	0.000451092	NA	NA
FGF19	-0.374602	0.00558139	NA	NA
FGF4	-0.399672	0.00204847	NA	NA
FGF3	-0.429378	0.00149752	NA	NA
AP003555.3	-0.481447	0.00240711	NA	NA
AP003555.1	-0.625455	0.000844377	NA	NA
ANO1	-0.519078	5.04832e-05	NA	NA
AP000487.1	-0.284468	0.000370547	NA	NA
SHANK2	-0.60382	1.99988e-06	NA	NA
AP002387.1	-0.232802	0.000558275	NA	NA
DHCR7	-0.195157	0.00774141	-4.158	1.66e-10
DEFB130C	0.447594	0.0091874	NA	NA
NUMA1	0.142189	0.000152963	1.232	0.000569
PHOX2A	0.426653	2.12568e-05	0.138	0.0121
AP000593.2	-0.395505	0.00644294	NA	NA
ART2BP	-0.528402	0.00351389	NA	NA
RELT	0.404286	5.09846e-05	1.175	0.576
PGLYRP3	0.432255	0.00755912	-0.043	0.117
PLEKHB1	-0.182968	0.00134421	1.59	3.02e-05
PGLYRP4	0.456679	0.00408796	-0.491	7.27e-09
POLD3	-0.102283	0.00150487	0.43	0.765
S100A8	0.611307	0.00929768	6.893	0.0165
ARRB1	0.316327	2.90629e-05	2.005	1.73e-06
MOGAT2	-0.231619	0.00297492	NA	NA
AP000785.2	-0.255122	0.00155369	NA	NA
AP001189.1	0.901031	1.36015e-06	NA	NA
GUCY2EP	-0.256867	0.00602315	-0.084	0.159
BX470102.1	0.490648	0.00191072	NA	NA
INTS4	0.113143	0.00214899	-0.039	0.593
S100A4	0.37285	0.00188276	4.26	5.82e-08
GAB2	0.327742	2.10164e-06	0.9	0.0487
AP003086.2	0.22301	0.000934703	NA	NA
NARS2	0.149136	0.00393209	NA	NA
BX470102.2	0.287384	0.00130769	NA	NA
RAB30	-0.343438	0.00592253	0.253	0.516
RAB30-AS1	-0.410306	5.42649e-05	-1.127	0.00721
AP000873.2	0.199593	0.00859128	NA	NA
SYTL2	0.245774	0.00163348	1.81	0.0295
AP003128.1	-0.402132	0.00235363	NA	NA
snoU13	-0.857151	0.00167735	NA	NA
RNU6-560P	-0.632733	0.0097977	NA	NA
AP003097.1	0.581171	8.18018e-05	NA	NA
AP001831.1	0.335877	0.00741756	NA	NA
HNRNPCP8	-0.550055	0.00258045	NA	NA
AP000676.5	-0.411041	0.00726578	NA	NA
AP005436.2	-0.365178	0.0018035	NA	NA
MIR3166	-1.19144	0.00330116	NA	NA
AP003400.1	0.431169	0.00113079	NA	NA
GATAD2B	0.130803	0.00918009	1.182	0.00024
AP002784.2	-0.668778	0.000162006	NA	NA
AP000787.1	0.319509	2.70913e-05	NA	NA
AP003066.1	0.443641	0.000216509	NA	NA
LINC02553	0.395708	0.00433364	NA	NA
AP001351.1	-0.570959	0.000203133	NA	NA
ARHGAP42	-0.602967	0.00152431	-0.853	0.000196
TRPC6	-0.690252	0.000284029	NA	NA
ANGPTL5	-0.42476	0.000431985	NA	NA
CEP126	-0.380904	0.000729838	NA	NA
AP001527.2	1.59349	0.00535102	NA	NA
RNU6-952P	1.20128	0.00697268	NA	NA
AP001830.2	-0.306684	1.54514e-05	NA	NA
[truncated: 2,231 more rows]
