# Supplementary material for: Cell-free DNA 5-hydroxymethylcytosine is an emerging marker of acute myeloid leukemia
Source: Sci Rep. 2022 Jul 20;12:12410. doi: 10.1038/s41598-022-16685-3 (PMC9300744; doi:10.1038/s41598-022-16685-3)
Supplement: Supplementary file 3 — Supplementary Table S2. [file 41598_2022_16685_MOESM3_ESM.xlsx]

## Sheet: DhMGs in top 5 pathways
Top 5 pathways with increased 5hmC levels
Category	-log(p-value)	p-value	Genes
Hematological System Development and Function	36.6882	2.05e-37	ABCG1,ADA,ADAM28,ADAR,ADD1,ADGRE2,ADGRE5,ADGRG3,AKAP13,ALOX15,ARHGAP1,ARHGAP25,ARHGDIB,ARID1A,ARID4B,ARL6IP5,ARRB1,ATG7,AZU1,BCL11A,BCL2,BIK,BMF,BRD1,BTG2,BTLA,CAMK2G,CASP1,CASP2,CASP8,CAT,CCR7,CD180,CD247,CD37,CD38,CD3E,CD44,CD79A,CD83,CD84,CD86,CD96,CDK6,CEBPA,CEBPE,CIITA,CLEC2D,COMMD8,CSK,CTSG,CX3CR1,CXCR4,CYSLTR2,CYTL1,DCLRE1C,DEPTOR,DGKZ,DICER1,DNMT3A,DUSP10,ELANE,ELF1,EMP1,ENG,ERG,ETS1,ETV6…
Tissue Morphology	36.6882	2.05e-37	ABCG1,ADA,ADAM28,ADD1,ADGRE5,ADGRG3,AKAP13,ALOX15,APLP2,ARHGAP1,ARHGDIB,ARID1A,ARID1B,ARID4B,ARL6IP5,ATG7,BCL11A,BCL2,BIK,BMF,BRD1,BTLA,CAMK2G,CASP1,CASP2,CASP8,CAT,CCR7,CD180,CD247,CD37,CD38,CD3E,CD44,CD79A,CD83,CD84,CD86,CDC25B,CDK6,CEBPA,CEBPE,CHD5,CIITA,CSK,CX3CR1,CXCR4,DCLRE1C,DGKZ,DICER1,DNMT3A,DUSP10,ELF1,ENG,ETS1,FAS,FCMR,FGFR1,FLT3,FOS,FOSL2,GAB2,GALNT3,GCNT1,GFI1,GNAI2,GNAQ,GP1BA,GPR55,…
Lymphoid Tissue Structure and Development	35.7696	1.7e-36	ABCG1,ADA,ADAM28,ADAR,ADGRG3,AKAP13,ALOX15,ARHGAP1,ARHGDIB,ARID4B,ARL6IP5,ARRB1,ATG7,BCL11A,BCL2,BIK,BMF,BTLA,CAMK2G,CASP1,CASP2,CASP8,CAT,CCR7,CD180,CD247,CD37,CD38,CD3E,CD44,CD79A,CD83,CD84,CD86,CDC25B,CDK6,CEBPA,CEBPE,CIITA,CSK,CX3CR1,CXCR4,CYSLTR2,DCLRE1C,DGKZ,DICER1,DNMT3A,DUSP10,ELF1,EMP1,ERG,ETS1,FAS,FCMR,FGFR1,FLT3,FOS,FOSL2,GAB2,GADD45B,GCNT1,GFI1,GMPR2,GNAI2,GPX7,H1-0,HAVCR2,HCST,HGF,HI…
Cancer	32.0825	8.27e-33	AAK1,ABCG1,ABI3,ACTA2,ADA,ADAM28,ADAR,ADAT1,ADCY4,ADD1,ADGRE2,ADGRE5,ADGRG1,ADGRG3,ADGRG5,ADGRL3,ADPGK,ADPRH,AK5,AKAP13,AKNA,ALOX15,ANKRD44,AP1B1,AP4S1,APEX1,APLP2,APOBEC3F,APOC4-APOC2,AREL1,ARHGAP1,ARHGAP17,ARHGAP25,ARHGAP27,ARHGAP31,ARHGDIB,ARHGEF17,ARHGEF2,ARID1A,ARID1B,ARID4B,ARL6IP5,ARRB1,ARRDC5,ASCL2,ASH1L,ASPHD2,ATF6B,ATG13,ATG7,ATP10D,ATP8B4,AZU1,B3GNTL1,BAALC,BAHCC1,BCL11A,BCL2,BEST1,BIK…
Organismal Injury and Abnormalities	32.0825	8.27e-33	AAK1,ABCG1,ABI3,ACTA2,ADA,ADAM28,ADAR,ADAT1,ADCY4,ADD1,ADGRE2,ADGRE5,ADGRG1,ADGRG3,ADGRG5,ADGRL3,ADPGK,ADPRH,AK5,AKAP13,AKNA,ALOX15,ANKRD44,AP1B1,AP4S1,APEX1,APLP2,APOBEC3F,APOC4-APOC2,AREL1,ARHGAP1,ARHGAP17,ARHGAP25,ARHGAP27,ARHGAP31,ARHGDIB,ARHGEF17,ARHGEF2,ARID1A,ARID1B,ARID4B,ARL6IP5,ARRB1,ARRDC5,ASCL2,ASH1L,ASPHD2,ATF6B,ATG13,ATG7,ATP10D,ATP8B4,AZU1,B3GNTL1,BAALC,BAHCC1,BCL11A,BCL2,BEST1,BIK…
Top 5 pathways with decreased 5hmC levels
Category	-log(p-value)	p-value	Genes
Cancer	20.5969	2.53e-21	A1BG,ABCA8,ABHD11,ACACA,ACTR3B,ACTR3C,ACVR2B,ADAL,ADK,AFM,AFP,AGBL5,AIG1,AKR1B10,AKR7A2,ALDH1A1,ALDH1A2,ALDH1L1,ALX4,AMIGO2,APOA4,ARHGAP42,ARHGEF12,ARMC3,ARSK,ASAH2,ASAP3,ASL,ASPM,ATP6V0E2,BAG2,BCL2L2-PABPN1,BEND7,BMPR1A,BMS1,BNIP3,BPNT1,BTG3,C18orf21,C1orf131,C1orf198,C1orf52,C2orf78,C3orf33,C8orf76,CACNA1G,CALU,CAMTA1,CAND2,CAPN5,CCDC127,CCDC25,CCDC68,CDC14B,CDC25C,CDC42BPA,CDIN1,CDK5R1,CDK5RAP…
Organismal Injury and Abnormalities	20.5969	2.53e-21	A1BG,ABCA8,ABHD11,ACACA,ACTR3B,ACTR3C,ACVR2B,ADAL,ADK,AFM,AFP,AGBL5,AIG1,AKR1B10,AKR7A2,ALDH1A1,ALDH1A2,ALDH1L1,ALX4,AMIGO2,APOA4,ARHGAP42,ARHGEF12,ARMC3,ARSK,ASAH2,ASAP3,ASL,ASPM,ATP6V0E2,BAG2,BCL2L2-PABPN1,BEND7,BMPR1A,BMS1,BNIP3,BPNT1,BTG3,C18orf21,C1orf131,C1orf198,C1orf52,C2orf78,C3orf33,C8orf76,CACNA1G,CALU,CAMTA1,CAND2,CAPN5,CCDC127,CCDC25,CCDC68,CDC14B,CDC25C,CDC42BPA,CDIN1,CDK5R1,CDK5RAP…
Gastrointestinal Disease	14.4597	3.47e-15	A1BG,ABCA8,ABHD11,ACTR3B,ACTR3C,ACVR2B,ADAL,ADK,AFM,AFP,AGBL5,AIG1,AKR1B10,AKR7A2,ALDH1A1,ALDH1A2,ALDH1L1,ALX4,AMIGO2,APOA4,ARHGAP42,ARHGEF12,ARMC3,ARSK,ASAH2,ASAP3,ASL,ASPM,ATP6V0E2,BAG2,BCL2L2-PABPN1,BEND7,BMPR1A,BMS1,BNIP3,BPNT1,BTG3,C18orf21,C1orf131,C1orf198,C1orf52,C2orf78,C3orf33,C8orf76,CACNA1G,CALU,CAMTA1,CAND2,CAPN5,CCDC127,CCDC25,CCDC68,CDC14B,CDC25C,CDC42BPA,CDIN1,CDK5R1,CDK5RAP2,CELA…
Endocrine System Disorders	10.9318	1.17e-11	A1BG,ABCA8,ABHD11,ACTR3B,ACTR3C,ACVR2B,ADAL,AFM,AFP,AGBL5,AKR7A2,ALDH1A1,ALDH1A2,ALDH1L1,ALX4,APOA4,ARHGAP42,ARHGEF12,ARMC3,ARSK,ASAH2,ASAP3,ASL,ASPM,ATP6V0E2,BAG2,BCL2L2-PABPN1,BMPR1A,BMS1,BNIP3,BTG3,C1orf131,C1orf52,C2orf78,C3orf33,CACNA1G,CALU,CAMTA1,CAND2,CAPN5,CCDC25,CCDC68,CDC14B,CDC42BPA,CDIN1,CDK5RAP2,CELA2B,CELF5,CELSR2,CES5A,CFAP69,CFDP1,CHDH,CHMP4C,CHPF,CHRD,CHURC1-FNTB,CILP,CMAS,CMPK1…
Protein Trafficking	6.46597	3.42e-07	ACACA,ALDH1A2,CTH,ERBB3,FABP6,FGFR4,FN1,GOLGA2,HOMER1,IGF1,MAT1A,PPARD,TDO2,THPO,THRB,TONSL,TRPM4,WASL
