# Supplementary material for: Cell-free DNA 5-hydroxymethylcytosine is an emerging marker of acute myeloid leukemia
Source: Sci Rep. 2022 Jul 20;12:12410. doi: 10.1038/s41598-022-16685-3 (PMC9300744; doi:10.1038/s41598-022-16685-3)
Supplement: Supplementary file 4 — Supplementary Table S10. [file 41598_2022_16685_MOESM4_ESM.xlsx]

## Sheet: Sheet1
ID	FLT3	NPM1	TET2	IDH1	IDH2	DNMT3A	ASXL1	TP53
4B-16	-	-	-	-	-	-	-	-
4B-49	-	-	-	-	-	c.2644C>T, p.Arg882Cys	-	c.713G>A, p.Cys238Tyr; c.470T>G, p.Val157Gly
4B-34	-	c.860_863ins, p.Trp288fs	c.2728C>T, p.Gln910*; c.4210C>T, p.Arg1404*	-	-	-	c.2324del, p.Leu775*	-
4B-30	-	-	c.4642C>T, p.Gln1548*; c.2671C>T, p.Gln891*	-	-	-	-	-
4B-22	-	-	-	-	-	c.1170del, p.Ser390fs	-	-
4B-1	-	-	-	+	-	+	-	-
4B-8	ITD	-	NA	NA	NA	NA	NA	NA
4B-32	-	-	c.4133G>A, p.Cys1378Tyr; c.3823G>A, p.Gly1275Arg	-	-	-	c.1934dup, p.Gly646fs	-
4B-33	-	c.860_863ins, p.Trp288fs	-	c.395G>A, p.Arg132His	-	-	-	-
4B-40	-	-	-	-	c.419G>A, p.Arg140Gln	-	-	-
4B-31	-	-	-	-	-	-	-	-
4B-41	-	-	-	-	-	-	-	-
4B-5	-	-	-	-	c.515G>A, p.Arg172Lys	c.1228G>A, p.Ala410Thr	-	-
4B-7	-	-	-	-	-	-	c.3514del, p.Ala1172Leufs	-
4B-37	c.2503G>T, p.Asp835Tyr	-	-	-	-	-	-	-
4B-6	-	-	-	-	-	-	-	-
4B-50	-	-	-	-	-	-	-	-
4B-2	ITD	c.860_863ins, p.Trp288fs	-	-	+	-	-	-
4B-4	-	-	-	c.394C>T, p.Arg132Cys	-	-	-	-
4B-48	-	c.860_863ins, p.Trp288fs	-	c.395G>A, p.Arg132His	c.419G>A, p.Arg140Gln	c.845del, p.Pro282fs	-	-
4B-36	-	-	-	-	-	-	c.1934dup, p.Gly646fs	-
4B-28	-	-	-	-	-	-	-	-
4B-46	-	-	-	-	-	c.915G>A, p.Trp305*	-	-
4B-26	ITD	-	-	-	-	-	-	-
4B-24	-	-	-	-	-	-	-	-
4B-25	ITD	-	-	-	-	-	-	-
4B-19	-	-	-	-	-	-	-	-
BL1	NA	-	-	-	-	-	-	-
BL84	NA	-	NA	-	-	NA	NA	NA
BL66	NA	-	-	-	-	-	-	c.850A>C, p.Thr284Pro
BL32	ITD	c.860_863ins, p.Trp288fs	-	-	-	-	c.2142del, p.Arg715Glufs	-
BL57	NA	-	c.5693C>T, p.Ser1898Phe	-	c.419G>A, p.Arg140Gln	-	c.1772dup, p.Tyr591*	c.838A>G, p.Arg280Gly
L7	-	c.860_863ins, p.Trp288fs	NA	-	-	NA	NA	NA
BL51	NA	-	NA	-	-	NA	NA	NA
BL14	-	-	c.62C>T, p.Ser21Lue	-	-	-	-	-
BL2	-	-	-	-	-	-	-	-
BL48	-	-	-	-	-	-	-	-
BL22	ITD	-	NA	-	-	c.841G>A, p.Glu281Lys	NA	c.370T>G,p.Cys124Ser
BL28	ITD	c.860_863ins, p.Trp288fs	-	-	-	c.2645G>A, p.Arg882His	-	-
BL27	-	-	NA	NA	NA	NA	NA	NA
BL24	ITD	-	-	-	-	c.2645G>A, p.Arg882His	-	-
L8	NA	c.860_863ins, p.Trp288fs	-	-	-	-	-	c.699C>A, p.H233Q; c.1146del, p.Lys382Asnfs
L20	-	-	NA	-	-	NA	NA	+
BL15	NA	NA	-	NA	NA	-	-	-
BL104	NA	-	-	-	-	-	-	-
3B-48	-	-	c.1664dup, p.Thr556Asnfs	-	-	-	-	-
BL26	-	-	-	-	-	-	-	c.770T>A, p.Leu257Gln
BL3	-	-	-	-	c.419G>A, p.Arg140Gln	-	-	-
BL25	NA	-	-	-	-	-	-	-
BL11	ITD	c.860_863ins, p.Trp288fs	-	c.395G>A, p.Arg132His	-	-	-	-
BL9	ITD	-	NA	NA	NA	NA	NA	NA
BL18	-	-	-	-	-	-	-	c.412G>C, p.Ala138Pro; c.823del, p.Cys275Valfs; c.766A>G, p.Thr256Ala
BL31	NA	NA	c.4075C>A, p.Arg1359Ser	-	-	c.1792C>T, p.Arg598*	-	c.181G>A, p.Asp61Asn
BL7	ITD	-	NA	-	-	NA	NA	NA
BL29	-	-	-	-	-	-	-	-
BL13	NA	-	NA	NA	NA	NA	NA	NA
BL33	ITD	-	-	-	-	-	-	-
NA, data not available. ITD, internal tandem duplication. -, negative. +, positive and sequence change is not available.
